# Supplementary material for: Myotonic dystrophy RNA toxicity alters morphology, adhesion and migration of mouse and human astrocytes
Source: Nat Commun. 2022 Jul 4;13:3841. doi: 10.1038/s41467-022-31594-9 (PMC9253038; doi:10.1038/s41467-022-31594-9)
Supplement: Supplementary file 4 — Source Data [file 41467_2022_31594_MOESM4_ESM.xlsx]

## Sheet: Figure 1a
Figure 1a
WT	DMSXL
9.22	7.13
8.11	7.22
10.23	8.32
8.16	7.01

## Sheet: Figure 1b
Figure 1b
Frontal cortex			Hippocampus
WT	DMSXL		WT	DMSXL
0.847698	0.701819		1.02063	0.683675
0.984817	0.962075		0.794473	0.861774
0.969627	0.595442		1.09097	0.725135
1.1159	0.932999		1.09392	0.752047
1.08195	0.660267			0.510511
	0.682284

## Sheet: Figure 1c
Figure 1c
Distance (µm)	WT																		DMSXL
5	14	8	12	4	9	7	5	7	7	1	3	1	9	12	6	5	7	11	10	2	6	3	9	8	9	4	7	9	7	5	9	2	10	10	5	12
10	21	18	13	11	17	20	18	18	10	11	12	16	13	17	22	19	24	10	19	11	19	22	17	17	11	16	13	22	20	23	16	12	16	10	19	11
15	23	19	18	18	27	21	20	29	25	21	19	14	13	23	24	21	33	14	14	24	26	30	16	30	14	19	11	27	14	19	24	21	21	20	16	20
20	22	29	32	22	20	21	17	21	27	26	21	18	8	6	22	18	32	4	11	36	25	17	6	30	16	17	10	14	6	17	19	17	12	13	17	21
25	14	20	27	16	13	18	3	18	24	8	15	19	6	4	14	12	18	5	6	22	17	3	2	17	10	8	0	1	1	12	11	9	11	8	6	13
30	6	10	9	18	8	9	1	8	20	2	9	9	3	0	6	19	14	1	1	12	6	2	0	16	3	6	0	0	3	4	0	8	4	0	3	8
35	5	3	2	5	0	3	0	4	3	1	6	4	0	0	5	7	7	0	0	8	4	0	0	9	1	0	0	0	3	0	1	0	2	0	1	1
40	2	0	0	3	0	0	0	1	3	0	0	6	0	0	1	12	2	0	0	2	3	0	0	1	1	0	0	0	3	0	0	0	0	0	1	0

## Sheet: Figure 1d
Figure 1d
WT	DMSXL
1.33135	1.20647
1.42834	1.16771
1.50347	1.07785
1.56256	1.19766
1.3753

## Sheet: Figure 2a
Figure 2a
Astrocytes														Neurons
Time (h)	WT						DMSXL							Time (h)	WT						DMSXL
0	0	0	0	0	0	0	0	0	0	0	0	0		0	0.0443	0.0991667	0.1068	0.0975	0.107333	0.1076	0.102867	0.126867	0.11685	0.112733	0.140933	0.0809333
0.6617	0.3062	0.2875	0.2945	0.2908	0.2948	0.2607	0.3147	0.3136	0.2839	0.2527	0.2527	0.26		0.7122	0.0520667	0.106033	0.116033	0.106667	0.1181	0.115	0.119267	0.1357	0.1281	0.1225	0.150867	0.0885333
0.7433	0.2983	0.2744	0.284	0.2838	0.2822	0.2578	0.3125	0.2959	0.2707	0.2388	0.2389	0.2435		0.7447	0.0681333	0.125333	0.142967	0.126733	0.140833	0.135167	0.1424	0.161633	0.15255	0.148633	0.175733	0.101
0.8267	0.3184	0.2803	0.2877	0.2994	0.2957	0.278	0.3378	0.3054	0.2811	0.2474	0.2463	0.2471		0.8275	0.0846	0.1467	0.165833	0.148833	0.1629	0.154967	0.1626	0.185767	0.17875	0.172767	0.2007	0.115733
0.91	0.3097	0.2937	0.3053	0.3206	0.3168	0.2984	0.3107	0.3068	0.2959	0.2543	0.2559	0.2596		0.9114	0.101767	0.167033	0.188767	0.1702	0.1836	0.175467	0.185033	0.2107	0.20535	0.195333	0.228267	0.129
0.9933	0.3278	0.3167	0.3286	0.3427	0.3354	0.3203	0.3153	0.3163	0.311	0.2642	0.2662	0.2723		0.9947	0.1216	0.185733	0.2114	0.1893	0.202433	0.198033	0.205467	0.237867	0.23465	0.2192	0.258833	0.141933
1.0767	0.3467	0.3393	0.3488	0.3639	0.3559	0.348	0.3242	0.3321	0.3314	0.2743	0.2769	0.2856		1.0786	0.1412	0.211167	0.2325	0.210467	0.225067	0.220333	0.2293	0.263067	0.26285	0.243367	0.287433	0.1572
1.16	0.3647	0.3612	0.3731	0.3897	0.3784	0.3692	0.3362	0.3479	0.3315	0.2857	0.2911	0.2989		1.1625	0.163067	0.235267	0.2526	0.230333	0.246233	0.2439	0.250433	0.2854	0.2894	0.266933	0.3135	0.1689
1.2433	0.3844	0.3818	0.3964	0.4136	0.4033	0.3948	0.3492	0.3659	0.3461	0.2991	0.3041	0.3152		1.2458	0.186067	0.260933	0.275267	0.248467	0.268867	0.2665	0.270667	0.308133	0.31525	0.289333	0.338467	0.182167
1.3267	0.4055	0.4066	0.4192	0.4414	0.4286	0.42	0.3713	0.3872	0.3689	0.312	0.321	0.3304		1.3297	0.206333	0.2865	0.2961	0.2674	0.290433	0.289967	0.290333	0.330767	0.33575	0.310367	0.361833	0.197433
1.41	0.429	0.4312	0.4449	0.4678	0.4575	0.4465	0.3941	0.4114	0.3925	0.3312	0.3388	0.3518		1.4131	0.227733	0.310633	0.316833	0.2866	0.312133	0.3124	0.3107	0.351367	0.35745	0.329067	0.3825	0.212333
1.4933	0.4542	0.4561	0.4715	0.4995	0.488	0.4735	0.421	0.4359	0.417	0.3517	0.3584	0.3712		1.4964	0.246733	0.333167	0.3383	0.305	0.331467	0.333833	0.331633	0.370633	0.3769	0.3475	0.404367	0.2263
1.5767	0.4793	0.4795	0.4979	0.5347	0.5196	0.4997	0.4473	0.4626	0.4434	0.3682	0.3779	0.3931		1.5797	0.265267	0.3557	0.355133	0.321567	0.351667	0.3546	0.3501	0.3899	0.39625	0.3639	0.4236	0.239367
1.66	0.5043	0.5051	0.5242	0.5655	0.5508	0.5271	0.4752	0.4879	0.4732	0.3887	0.3968	0.4124		1.6636	0.281367	0.3766	0.372567	0.337767	0.370367	0.373233	0.3693	0.4082	0.41335	0.378833	0.4427	0.2495
1.7433	0.5299	0.5326	0.553	0.6003	0.5769	0.5572	0.5036	0.5171	0.501	0.4093	0.4184	0.4352		1.7469	0.297367	0.395367	0.39	0.3548	0.3882	0.392367	0.386133	0.425333	0.4294	0.393367	0.460833	0.260233
1.8267	0.5521	0.5573	0.5799	0.6327	0.6077	0.5838	0.5309	0.5442	0.5296	0.4312	0.4403	0.4584		1.8308	0.310433	0.415467	0.405367	0.370067	0.402667	0.409967	0.402167	0.4416	0.44375	0.407767	0.4789	0.268567
1.91	0.5813	0.5845	0.6077	0.6634	0.6392	0.6141	0.5556	0.5712	0.5546	0.4537	0.4634	0.4816		1.9142	0.323533	0.432233	0.4208	0.3836	0.4195	0.427333	0.4175	0.456367	0.4583	0.419633	0.494533	0.277533
1.9933	0.6059	0.6084	0.6347	0.6952	0.6701	0.6426	0.5821	0.6015	0.5857	0.4732	0.4852	0.5057		1.9975	0.3358	0.4491	0.435767	0.397167	0.4348	0.444233	0.4324	0.472133	0.4726	0.429933	0.511767	0.2855
2.0767	0.6285	0.6363	0.6639	0.7272	0.7035	0.6701	0.6101	0.6308	0.6149	0.4944	0.5112	0.5248		2.0814	0.346433	0.465233	0.449933	0.410667	0.449467	0.458567	0.446	0.485333	0.4863	0.441467	0.5269	0.293167
2.16	0.6528	0.66	0.6893	0.7601	0.7353	0.7004	0.6405	0.6612	0.6425	0.5143	0.5337	0.5497		2.1647	0.358633	0.479767	0.463133	0.4239	0.464733	0.4747	0.459733	0.497933	0.4968	0.450733	0.541333	0.300433
2.2433	0.6756	0.6848	0.7181	0.793	0.7719	0.7322	0.6691	0.6924	0.6698	0.5383	0.5563	0.5722		2.2481	0.368767	0.4934	0.473467	0.437467	0.475667	0.488667	0.471733	0.511833	0.511	0.461367	0.5539	0.307667
2.3267	0.7004	0.7104	0.7444	0.8276	0.8074	0.7627	0.6988	0.7254	0.6977	0.562	0.5836	0.5988		2.3319	0.3778	0.507667	0.486567	0.448533	0.489267	0.502667	0.4848	0.523867	0.5229	0.471333	0.5674	0.314133
2.4097	0.7266	0.7368	0.7723	0.8632	0.8464	0.7956	0.7273	0.7561	0.7273	0.5852	0.6072	0.6237		2.4153	0.3867	0.520833	0.4994	0.459367	0.500167	0.515933	0.4971	0.5356	0.5339	0.480267	0.579267	0.320033
2.4931	0.7504	0.7624	0.7981	0.9017	0.882	0.8272	0.7599	0.7872	0.7601	0.6072	0.6333	0.6502		2.4986	0.395133	0.5327	0.5091	0.470033	0.513533	0.5294	0.508133	0.5469	0.5443	0.489867	0.591133	0.325733
2.5764	0.775	0.7872	0.8259	0.9402	0.9209	0.8576	0.79	0.8202	0.7873	0.6336	0.6606	0.6751		2.5825	0.4026	0.544767	0.521067	0.480733	0.523933	0.541067	0.519267	0.5565	0.55635	0.497233	0.602967	0.3309
2.6597	0.7983	0.8139	0.8554	0.9756	0.9598	0.8922	0.8231	0.8535	0.817	0.6574	0.6868	0.7017		2.6658	0.410867	0.5559	0.532067	0.4912	0.535	0.553967	0.530167	0.566867	0.565	0.5065	0.613167	0.3358
2.7431	0.8252	0.8398	0.8825	1.0151	1.0009	0.9269	0.8561	0.8857	0.8489	0.6811	0.7146	0.7283		2.7492	0.418867	0.568267	0.5418	0.501367	0.545833	0.564867	0.5397	0.5758	0.5735	0.5133	0.624933	0.341567
2.8264	0.848	0.8677	0.9111	1.0546	1.0437	0.965	0.8899	0.9193	0.8809	0.706	0.7406	0.7527		2.8325	0.425967	0.579167	0.5532	0.5118	0.555233	0.5766	0.549767	0.584933	0.5844	0.521167	0.635	0.346033
2.9097	0.8747	0.8947	0.9429	1.0951	1.0855	1.0049	0.9212	0.9544	0.9137	0.7306	0.7684	0.7787		2.9164	0.4337	0.588333	0.562733	0.520233	0.5643	0.587633	0.558567	0.5949	0.59085	0.528767	0.6441	0.350867
2.9931	0.9023	0.9215	0.9716	1.1382	1.1268	1.0428	0.9557	0.9888	0.9468	0.7549	0.7948	0.8029		2.9997	0.440467	0.598167	0.5715	0.5302	0.573033	0.596167	0.568767	0.603033	0.60115	0.535767	0.653067	0.3551
3.0764	0.9297	0.9476	1.0007	1.1791	1.1677	1.0805	0.9935	1.0236	0.9769	0.7811	0.8237	0.8324		3.0836	0.4453	0.606367	0.579833	0.538833	0.582933	0.6072	0.576767	0.611867	0.60755	0.542367	0.661267	0.359367
3.1597	0.9594	0.9756	1.0273	1.2217	1.2105	1.12	1.0239	1.0589	1.0096	0.8072	0.8483	0.8603		3.1675	0.452767	0.616133	0.587933	0.546533	0.590733	0.615733	0.5858	0.6197	0.61685	0.549367	0.669567	0.364167
3.2431	0.9888	1.0042	1.0545	1.2638	1.2507	1.1588	1.0596	1.0934	1.0417	0.8312	0.8769	0.8865		3.2508	0.458433	0.623933	0.5966	0.554633	0.599733	0.6252	0.593333	0.6278	0.6254	0.555333	0.678067	0.368333
3.3264	1.02	1.0327	1.0849	1.3086	1.2938	1.1968	1.0966	1.1309	1.0758	0.8582	0.9055	0.917		3.3342	0.463767	0.634333	0.6062	0.562367	0.607533	0.6349	0.6016	0.635867	0.63065	0.561733	0.6863	0.373933
3.4097	1.0499	1.0639	1.1139	1.3527	1.3379	1.2344	1.132	1.1656	1.1123	0.8848	0.9342	0.947		3.4175	0.4695	0.6414	0.613067	0.5696	0.6161	0.640933	0.609267	0.6431	0.6385	0.568233	0.6937	0.378433
3.4931	1.0812	1.0928	1.1436	1.3972	1.3836	1.2752	1.1677	1.1996	1.1522	0.9128	0.9642	0.9782		3.5008	0.474667	0.650233	0.6206	0.577333	0.6237	0.650367	0.617067	0.650767	0.64595	0.575133	0.701333	0.383133
3.5764	1.1135	1.1212	1.1698	1.4456	1.4293	1.3135	1.2057	1.2342	1.1872	0.9386	0.9952	1.0103		3.5842	0.4785	0.656733	0.627733	0.584367	0.631633	0.658167	0.623933	0.657633	0.65415	0.580633	0.7067	0.386367
3.6597	1.1439	1.1492	1.2017	1.487	1.4729	1.3507	1.2415	1.2673	1.2189	0.9634	1.0221	1.0364		3.6675	0.483967	0.664933	0.634067	0.591167	0.639067	0.664867	0.630567	0.664267	0.658	0.5855	0.7134	0.390267
3.7431	1.1794	1.1796	1.2301	1.5358	1.5218	1.3916	1.2796	1.3025	1.2526	0.9907	1.0538	1.0636		3.7508	0.488667	0.671133	0.641433	0.598267	0.644133	0.672233	0.6367	0.6705	0.66595	0.590967	0.720233	0.394033
3.8264	1.2128	1.2087	1.2612	1.5803	1.5683	1.4308	1.3128	1.3351	1.2843	1.0168	1.0816	1.0927		3.8342	0.4937	0.678633	0.6482	0.604233	0.651833	0.680867	0.643233	0.6763	0.6731	0.594933	0.726733	0.398733
3.9097	1.2439	1.2394	1.2899	1.6222	1.6159	1.4718	1.3466	1.3714	1.3122	1.0402	1.1098	1.1229		3.9181	0.498433	0.684767	0.6541	0.6101	0.6589	0.686167	0.6505	0.6834	0.6794	0.601533	0.7314	0.4021
3.9931	1.276	1.2707	1.3217	1.666	1.6588	1.5108	1.382	1.4096	1.3439	1.0659	1.1403	1.1528		4.0014	0.5034	0.691233	0.659833	0.616533	0.664367	0.691767	0.656167	0.687633	0.68445	0.605333	0.738	0.406733
4.0764	1.3087	1.3003	1.352	1.7115	1.7081	1.5504	1.4182	1.4448	1.374	1.092	1.1671	1.1821		4.0847	0.507533	0.6977	0.666833	0.6225	0.671367	0.699267	0.661367	0.694967	0.68905	0.6106	0.7447	0.4097
4.1597	1.3358	1.3293	1.3809	1.7531	1.7501	1.5876	1.4507	1.4794	1.4047	1.116	1.1977	1.21		4.1681	0.510967	0.704233	0.672033	0.6282	0.677	0.705867	0.666267	0.699133	0.6951	0.615267	0.7503	0.413933
4.2431	1.3666	1.3611	1.4103	1.7981	1.7904	1.6256	1.4858	1.5105	1.4357	1.1419	1.2239	1.2361		4.2514	0.5159	0.709633	0.678367	0.632933	0.6828	0.712533	0.672467	0.705167	0.70155	0.619567	0.757	0.417267
4.3264	1.4	1.3938	1.4371	1.8409	1.8349	1.6644	1.5244	1.5444	1.4695	1.1686	1.2527	1.2628		4.3353	0.519167	0.715333	0.683933	0.639333	0.689333	0.717633	0.678633	0.711267	0.70475	0.6246	0.7607	0.4202
4.4097	1.433	1.4226	1.4658	1.8895	1.879	1.7029	1.5577	1.5776	1.5017	1.1928	1.2805	1.2916		4.4192	0.523133	0.721133	0.6886	0.6447	0.694733	0.7245	0.6834	0.716233	0.71105	0.6285	0.766033	0.423533
4.4928	1.4615	1.451	1.4981	1.9333	1.9215	1.739	1.593	1.612	1.5313	1.2204	1.312	1.3199		4.5025	0.526867	0.727033	0.693667	0.648933	0.700433	0.7302	0.689133	0.720667	0.7148	0.633667	0.770367	0.4273
4.5761	1.4905	1.4822	1.5243	1.9796	1.9641	1.7779	1.6264	1.6445	1.5614	1.2467	1.3386	1.3492		4.5858	0.530567	0.731467	0.699433	0.654367	0.7049	0.736533	0.6932	0.7255	0.72165	0.637333	0.7765	0.430233
4.6594	1.5204	1.5084	1.5528	2.0249	2.0065	1.8163	1.6635	1.6812	1.5925	1.2715	1.3672	1.3751		4.6692	0.535267	0.738133	0.704233	0.6592	0.7099	0.7424	0.697967	0.7308	0.72555	0.642433	0.780567	0.4339
4.7428	1.5515	1.5376	1.5785	2.0688	2.0539	1.8536	1.7002	1.7153	1.6229	1.3006	1.3948	1.4007		4.7525	0.5375	0.742	0.709733	0.664967	0.7163	0.747667	0.704067	0.736067	0.7315	0.646	0.7855	0.436533
4.8261	1.5826	1.5654	1.6065	2.1131	2.1022	1.8865	1.7291	1.7476	1.6528	1.3257	1.4244	1.4282		4.8358	0.541667	0.7465	0.714767	0.669667	0.720767	0.751967	0.7091	0.740967	0.7357	0.650233	0.7901	0.440333
4.9094	1.6112	1.5959	1.6338	2.1582	2.1471	1.9223	1.7638	1.7799	1.6803	1.3515	1.4546	1.4537		4.9192	0.544	0.752333	0.7189	0.673867	0.725533	0.758367	0.712633	0.745233	0.7401	0.653667	0.7947	0.4437
4.9928	1.6418	1.6228	1.6584	2.2027	2.1929	1.9596	1.796	1.8126	1.7103	1.3786	1.4806	1.4801		5.0025	0.5472	0.7573	0.723033	0.678867	0.730833	0.764267	0.719033	0.749833	0.7465	0.659033	0.799067	0.4463
5.0761	1.6732	1.6525	1.6796	2.2473	2.2386	1.992	1.8302	1.8438	1.7384	1.4036	1.5091	1.505		5.0864	0.551333	0.763133	0.7286	0.6847	0.734567	0.768633	0.722233	0.755067	0.7518	0.6638	0.803333	0.4485
5.1594	1.7043	1.68	1.7012	2.2956	2.2822	2.0243	1.8656	1.8748	1.7655	1.4292	1.535	1.5317		5.1697	0.553067	0.767867	0.734033	0.6883	0.741233	0.773233	0.728567	0.759133	0.75575	0.666533	0.807433	0.451933
5.2428	1.7333	1.7061	1.7268	2.3364	2.3212	2.0584	1.8973	1.9094	1.7927	1.4571	1.5603	1.5553		5.2531	0.5576	0.772233	0.738233	0.692733	0.745767	0.778333	0.7329	0.763833	0.76115	0.670133	0.810967	0.454667
5.3261	1.7637	1.7325	1.7497	2.3799	2.3682	2.0949	1.9308	1.9377	1.8229	1.4826	1.5867	1.5832		5.3369	0.561433	0.7777	0.741833	0.697333	0.7492	0.783767	0.737667	0.767433	0.76535	0.674967	0.8162	0.457733
5.4094	1.7941	1.7601	1.7764	2.4275	2.4105	2.1302	1.959	1.9698	1.8525	1.5078	1.6128	1.6084		5.4208	0.564733	0.783867	0.746767	0.701333	0.754333	0.787467	0.743467	0.771533	0.7705	0.677933	0.820967	0.4596
5.4928	1.8231	1.7867	1.8025	2.4687	2.4473	2.1662	1.9909	2.0006	1.8819	1.5332	1.6357	1.6344		5.5042	0.566933	0.7878	0.7516	0.7061	0.758033	0.793467	0.746733	0.776567	0.77425	0.681633	0.8247	0.4632
5.5758	1.8541	1.8151	1.8301	2.5077	2.4951	2.1988	2.0216	2.0306	1.9112	1.559	1.6629	1.6606		5.5881	0.570767	0.7923	0.756267	0.7105	0.763	0.798	0.750733	0.781267	0.7803	0.686233	0.828967	0.4656
5.6592	1.8795	1.8404	1.8583	2.5516	2.5375	2.2326	2.0524	2.0637	1.9415	1.5814	1.6929	1.6877		5.6714	0.5742	0.797067	0.760167	0.714733	0.767567	0.802833	0.7561	0.784733	0.78445	0.690967	0.834367	0.4682
5.7428	1.907	1.8644	1.8877	2.5921	2.5833	2.2683	2.0818	2.094	1.9682	1.6065	1.7209	1.7148		5.7547	0.5779	0.803133	0.7647	0.7199	0.771367	0.807367	0.760733	0.789133	0.78925	0.695067	0.8385	0.4716
5.8264	1.9356	1.894	1.9143	2.6342	2.6262	2.305	2.1142	2.1285	1.9988	1.6328	1.7501	1.7434		5.8381	0.579633	0.806533	0.769367	0.723967	0.776267	0.811967	0.7651	0.793767	0.79295	0.6984	0.8434	0.4741
5.91	1.966	1.9227	1.9384	2.6722	2.6704	2.3384	2.1456	2.1565	2.0269	1.6559	1.7761	1.7709		5.9214	0.5829	0.811633	0.773033	0.728467	0.781467	0.816267	0.7703	0.797767	0.79735	0.7022	0.846267	0.476433
5.9936	1.9917	1.9517	1.9664	2.7097	2.7128	2.3754	2.1787	2.1894	2.0546	1.6785	1.8005	1.8006		6.0047	0.586633	0.816867	0.776	0.733967	0.784267	0.820833	0.7747	0.802	0.802	0.706733	0.8505	0.4794
6.0772	2.0216	1.9761	1.989	2.7517	2.7566	2.4119	2.2068	2.2197	2.0847	1.7029	1.8296	1.8295		6.0881	0.589967	0.821433	0.780667	0.738533	0.7892	0.825867	0.7786	0.8068	0.8076	0.710167	0.854367	0.481
6.1608	2.0517	2.0065	2.0166	2.7934	2.7978	2.4508	2.2356	2.2543	2.1166	1.7259	1.8578	1.858		6.1714	0.593267	0.826267	0.785667	0.742833	0.793067	0.828933	0.783167	0.811	0.8119	0.714233	0.8584	0.4843
6.2442	2.0795	2.034	2.0389	2.8361	2.8427	2.4848	2.2693	2.2838	2.1457	1.7549	1.8845	1.8868		6.2553	0.5969	0.8308	0.7905	0.748267	0.799033	0.8342	0.788	0.815033	0.8166	0.718167	0.863067	0.487167
6.3278	2.1106	2.0642	2.0684	2.8775	2.8863	2.5213	2.3005	2.315	2.1723	1.7812	1.9151	1.9152		6.3386	0.599567	0.8358	0.793833	0.752133	0.801233	0.8394	0.7926	0.8198	0.82245	0.722567	0.866767	0.488733
6.4114	2.1443	2.0915	2.0931	2.9211	2.9288	2.5595	2.3293	2.3452	2.2015	1.8094	1.9439	1.9406		6.4225	0.6029	0.840767	0.798467	0.7566	0.805933	0.843267	0.7977	0.8231	0.82655	0.7259	0.871467	0.491833
6.495	2.1739	2.1185	2.1166	2.9701	2.9732	2.5947	2.3623	2.37	2.2248	1.8385	1.9738	1.9646		6.5058	0.606533	0.845533	0.802733	0.761167	0.810533	0.8474	0.8017	0.826933	0.83125	0.729767	0.874933	0.493767
6.5786	2.2051	2.1477	2.1433	3.0152	3.0185	2.6313	2.396	2.4035	2.2544	1.8625	2.0009	1.9927		6.5892	0.609733	0.851233	0.806533	0.764867	0.815767	0.8522	0.806533	0.833533	0.83605	0.734033	0.880067	0.496333
6.6622	2.2358	2.1745	2.171	3.06	3.065	2.6701	2.4251	2.4356	2.2864	1.894	2.0288	2.0206		6.6725	0.612133	0.854833	0.811433	0.770767	0.820567	0.858233	0.811067	0.838	0.84035	0.7387	0.882833	0.4993
6.7456	2.2716	2.206	2.1985	3.1077	3.111	2.7065	2.454	2.4665	2.3119	1.9198	2.0568	2.0466		6.7558	0.615667	0.859567	0.815167	0.775667	0.823767	0.8621	0.815967	0.841967	0.84435	0.7433	0.886433	0.5014
6.8289	2.3008	2.2349	2.2233	3.1484	3.1549	2.7446	2.4862	2.5	2.34	1.9474	2.0842	2.0765		6.8392	0.618067	0.8637	0.8205	0.7798	0.828133	0.867033	0.8204	0.8463	0.8518	0.746833	0.891033	0.503867
6.9125	2.3282	2.2665	2.2494	3.1911	3.1957	2.782	2.5165	2.5297	2.3744	1.9739	2.1114	2.1059		6.9231	0.6226	0.869233	0.8258	0.784767	0.831867	0.8699	0.824667	0.851133	0.855	0.7511	0.896133	0.505933
6.9961	2.3607	2.2912	2.2774	3.2414	3.2371	2.8218	2.5447	2.5604	2.4018	2.002	2.1385	2.1347		7.0064	0.6259	0.874967	0.829167	0.7895	0.836733	0.8744	0.830433	0.8542	0.85875	0.755433	0.899867	0.5069
7.0797	2.3898	2.3167	2.307	3.2846	3.2815	2.8609	2.5768	2.5915	2.4336	2.0261	2.1705	2.1655		7.0903	0.628333	0.878967	0.834733	0.7929	0.841767	0.879533	0.834967	0.8591	0.86325	0.759033	0.903333	0.509067
7.1633	2.422	2.3471	2.3363	3.3316	3.3281	2.8928	2.6059	2.6232	2.4601	2.0505	2.1968	2.1902		7.1736	0.6332	0.883633	0.8381	0.798633	0.8469	0.883	0.8392	0.863067	0.8687	0.7634	0.907867	0.512867
7.2467	2.4551	2.3751	2.3651	3.3787	3.3728	2.9272	2.6365	2.6541	2.4897	2.0752	2.229	2.2167		7.2575	0.636367	0.889667	0.8429	0.803233	0.849067	0.888867	0.8436	0.867067	0.87315	0.768367	0.9119	0.514467
7.3303	2.489	2.4014	2.3981	3.4169	3.4194	2.9681	2.67	2.6856	2.5172	2.0985	2.2605	2.2475		7.3408	0.639133	0.8934	0.849067	0.8071	0.854333	0.893033	0.848067	0.872	0.87855	0.770467	0.915267	0.5175
7.4139	2.5205	2.4274	2.426	3.4608	3.4637	3.0074	2.6985	2.7238	2.5471	2.1288	2.2888	2.2781		7.4242	0.642833	0.899067	0.8536	0.8121	0.8587	0.897533	0.8523	0.8749	0.88195	0.775767	0.919067	0.520033
7.4975	2.5527	2.4617	2.4523	3.5063	3.5054	3.045	2.7305	2.7554	2.5788	2.1537	2.3187	2.3076		7.5075	0.646433	0.9038	0.8573	0.8164	0.863833	0.901667	0.857133	0.8794	0.8892	0.780333	0.922567	0.521933
7.5811	2.5835	2.4888	2.4817	3.555	3.5527	3.0797	2.7607	2.7913	2.6096	2.181	2.3513	2.3429		7.5914	0.649	0.9088	0.863267	0.8205	0.8679	0.907367	0.8621	0.883167	0.89095	0.783433	0.926667	0.524767
7.6644	2.6192	2.5138	2.5105	3.5948	3.5927	3.1198	2.7922	2.8238	2.6374	2.2059	2.3781	2.3768		7.6747	0.653133	0.9144	0.8671	0.826267	0.872333	0.911467	0.866033	0.887733	0.8964	0.787633	0.9302	0.527267
7.7478	2.651	2.5467	2.5427	3.64	3.6371	3.157	2.8237	2.8562	2.6673	2.2337	2.4086	2.4052		7.7586	0.656633	0.919133	0.873367	0.8313	0.876267	0.914767	0.871867	0.8917	0.902	0.792367	0.933867	0.529667
7.8311	2.6848	2.5766	2.5683	3.6926	3.6872	3.1987	2.8586	2.8912	2.6975	2.259	2.4362	2.438		7.8419	0.659733	0.923467	0.878667	0.835033	0.8803	0.9202	0.875	0.8961	0.90655	0.796067	0.9382	0.532333
7.9147	2.7186	2.6092	2.6022	3.7364	3.7377	3.2317	2.8914	2.9194	2.7282	2.2907	2.4706	2.4689		7.9258	0.662733	0.9276	0.883533	0.8403	0.885867	0.924167	0.879767	0.901	0.91145	0.801433	0.942833	0.5348
7.9983	2.7546	2.6368	2.6266	3.7815	3.782	3.2705	2.9204	2.9529	2.7584	2.3186	2.5038	2.4973		8.0092	0.667267	0.931767	0.8892	0.8442	0.888933	0.929233	0.8848	0.9056	0.91635	0.805167	0.946033	0.537467
8.0819	2.7873	2.6683	2.6593	3.8336	3.8268	3.3103	2.9518	2.9839	2.7886	2.3446	2.5367	2.5256		8.0931	0.670333	0.936167	0.892367	0.8486	0.8939	0.9333	0.89	0.9106	0.92195	0.807633	0.9507	0.5393
8.1656	2.825	2.7007	2.6894	3.8819	3.8756	3.3503	2.9823	3.014	2.8212	2.373	2.569	2.5521		8.1764	0.674267	0.942333	0.896833	0.854433	0.8981	0.937733	0.895233	0.914033	0.92615	0.811633	0.954733	0.541667
8.2489	2.858	2.7364	2.7181	3.9236	3.9124	3.3883	3.0129	3.0464	2.8476	2.3995	2.5981	2.5762		8.2603	0.6764	0.946733	0.9013	0.8583	0.902333	0.942333	0.897333	0.919033	0.92965	0.816267	0.959467	0.544333
8.3325	2.8931	2.7686	2.7464	3.9683	3.9567	3.4243	3.042	3.0791	2.879	2.4232	2.6322	2.6071		8.3436	0.680433	0.9517	0.9063	0.863267	0.907033	0.946467	0.902033	0.922333	0.9361	0.820533	0.963833	0.5469
8.4161	2.9336	2.7978	2.7776	4.0131	4.0031	3.4673	3.069	3.114	2.9081	2.4542	2.6631	2.6345		8.4269	0.683433	0.955233	0.912467	0.8678	0.912333	0.951133	0.906	0.9273	0.93875	0.824467	0.966733	0.549133
8.4997	2.9688	2.8301	2.8085	4.065	4.0452	3.5009	3.1028	3.1402	2.9385	2.4817	2.6923	2.6628		8.5103	0.686367	0.959733	0.915967	0.8736	0.9161	0.955533	0.911767	0.931567	0.94515	0.827533	0.969467	0.551733
8.5833	3.0074	2.8624	2.8377	4.1147	4.084	3.5368	3.1319	3.1676	2.9683	2.5067	2.7231	2.6925		8.5942	0.6904	0.965033	0.919967	0.876933	0.921033	0.9601	0.915867	0.935867	0.94935	0.8329	0.973333	0.5538
8.6669	3.0408	2.8951	2.8691	4.1573	4.1345	3.5743	3.1657	3.1992	2.9994	2.5357	2.7531	2.7206		8.6775	0.693233	0.969233	0.923533	0.882467	0.9248	0.9636	0.9197	0.9405	0.9531	0.838	0.977533	0.556467
8.7503	3.0812	2.9266	2.9014	4.2005	4.1797	3.6136	3.1958	3.222	3.0267	2.5676	2.786	2.7519		8.7614	0.6976	0.975267	0.9301	0.887167	0.930867	0.968333	0.9241	0.944667	0.9595	0.840633	0.980333	0.557233
8.8339	3.1158	2.9592	2.93	4.2399	4.2214	3.6553	3.2272	3.2508	3.0579	2.5963	2.8118	2.7847		8.8447	0.700233	0.978967	0.9337	0.891767	0.9347	0.971667	0.9285	0.9501	0.96355	0.844667	0.983	0.5611
8.9175	3.1498	2.9922	2.9629	4.2861	4.2653	3.6986	3.262	3.2868	3.0855	2.631	2.8414	2.8141		8.9286	0.710633	0.9916	0.946633	0.905233	0.9493	0.9847	0.942667	0.962333	0.97665	0.8564	0.994533	0.567067
9.1678	3.2488	3.0872	3.0625	4.4122	4.3893	3.8136	3.3518	3.3829	3.182	2.7126	2.9351	2.9042		9.1786	0.719467	1.0039	0.958433	0.9179	0.9614	0.997967	0.955067	0.973933	0.99005	0.867033	1.00487	0.5744
9.4181	3.351	3.1906	3.1676	4.5561	4.5218	3.9258	3.4352	3.4763	3.2692	2.7966	3.0328	2.9787		9.4286	0.728967	1.01817	0.971267	0.930033	0.9735	1.00937	0.9672	0.987433	1.0013	0.8787	1.0153	0.582633
9.6683	3.4625	3.2894	3.2687	4.6799	4.6444	4.0393	3.5367	3.5707	3.3602	2.8748	3.1232	3.0629		9.6786	0.740467	1.03103	0.984233	0.942133	0.985667	1.02153	0.9804	0.999	1.01635	0.889967	1.02573	0.5888
9.9186	3.5696	3.3935	3.3713	4.8139	4.7705	4.1432	3.6289	3.6707	3.4527	2.9616	3.2187	3.147		9.9286	0.7481	1.0425	0.996267	0.953367	0.998333	1.03313	0.993467	1.01103	1.0266	0.9015	1.03577	0.595467
10.1689	3.6789	3.5029	3.479	4.9293	4.8938	4.2553	3.721	3.752	3.5412	3.0529	3.3024	3.2272		10.1786	0.758267	1.0541	1.0091	0.9662	1.01087	1.04273	1.00347	1.02307	1.0389	0.9122	1.04597	0.603467
10.4192	3.7818	3.6152	3.5797	5.0444	5.0062	4.3467	3.8068	3.8417	3.6298	3.1402	3.3845	3.3154		10.4286	0.767567	1.06417	1.02127	0.976733	1.0231	1.05373	1.01633	1.03393	1.0503	0.922533	1.05597	0.608867
10.6694	3.8804	3.7211	3.6774	5.1573	5.124	4.4594	3.8959	3.9273	3.7222	3.2123	3.4764	3.4023		10.6786	0.775833	1.07537	1.03033	0.990167	1.03413	1.06407	1.0279	1.04477	1.0618	0.9327	1.06543	0.616367
10.9197	3.9805	3.8194	3.7901	5.2736	5.2288	4.5683	3.9875	4.0153	3.8045	3.2822	3.5548	3.4907		10.9286	0.784	1.08377	1.04203	0.999867	1.0435	1.07453	1.03937	1.05617	1.0748	0.943433	1.07543	0.622233
11.17	4.0798	3.934	3.906	5.3749	5.3348	4.6731	4.0634	4.1013	3.8999	3.3597	3.6461	3.5705		11.1786	0.792433	1.09497	1.05293	1.00933	1.05633	1.0868	1.04903	1.06623	1.08455	0.953733	1.08293	0.628467
11.4203	4.1756	4.049	4.0231	5.4841	5.4351	4.7644	4.1327	4.1862	3.9862	3.4432	3.7415	3.6596		11.4286	0.800233	1.10327	1.06323	1.0192	1.06717	1.09497	1.05937	1.07683	1.0954	0.962767	1.09063	0.635267
11.6706	4.2672	4.1609	4.1195	5.5744	5.5274	4.8713	4.2162	4.2672	4.0639	3.5197	3.8158	3.7412		11.6786	0.807967	1.11093	1.07287	1.0271	1.07683	1.10473	1.07063	1.08783	1.1049	0.972333	1.1004	0.6415
11.9208	4.3801	4.2774	4.2261	5.6695	5.632	4.9516	4.3008	4.347	4.1514	3.5982	3.8938	3.8376		11.9286	0.815333	1.12137	1.08223	1.037	1.08787	1.1143	1.07897	1.09623	1.11635	0.980767	1.10823	0.646267
12.1711	4.488	4.3829	4.3316	5.7658	5.7272	5.0375	4.3753	4.4233	4.235	3.6723	3.984	3.9159		12.1786	0.8223	1.12787	1.09227	1.04683	1.09927	1.12443	1.08903	1.10507	1.125	0.989767	1.11687	0.653233
12.4214	4.5887	4.4936	4.4343	5.8591	5.8214	5.1242	4.4496	4.5164	4.314	3.7549	4.0585	3.9852		12.4286	0.8307	1.13627	1.1	1.0544	1.10657	1.13247	1.09687	1.11327	1.13415	0.998067	1.12597	0.659333
12.6717	4.6949	4.5975	4.541	5.9393	5.8934	5.2041	4.5199	4.5858	4.3955	3.8299	4.1359	4.062		12.6786	0.8379	1.14273	1.10837	1.06323	1.1166	1.1418	1.1067	1.12257	1.14215	1.00587	1.13347	0.664333
12.9219	4.7949	4.6937	4.6382	6.0063	5.9688	5.2694	4.5889	4.6486	4.4663	3.8966	4.2011	4.1162		12.9286	0.844367	1.15033	1.11683	1.0721	1.1246	1.15083	1.11587	1.12953	1.15115	1.01313	1.13987	0.670267
13.1722	4.8924	4.7911	4.7374	6.0627	6.0512	5.3509	4.6562	4.7026	4.5354	3.9686	4.268	4.197		13.1786	0.852833	1.15753	1.12503	1.0792	1.13523	1.15713	1.12467	1.13883	1.15875	1.02163	1.14677	0.675333
13.4225	4.9864	4.8825	4.8311	6.1345	6.1173	5.4196	4.7325	4.7701	4.607	4.0357	4.3335	4.264		13.4286	0.8571	1.16407	1.13377	1.08603	1.14227	1.1651	1.1319	1.14757	1.1682	1.0292	1.1541	0.681
13.6728	5.0847	5.0009	4.9413	6.1988	6.2028	5.4842	4.7912	4.8431	4.6852	4.096	4.3945	4.3267		13.6786	0.8636	1.16997	1.14177	1.09343	1.1513	1.17217	1.14017	1.15627	1.176	1.0372	1.16053	0.685167
13.9231	5.1711	5.0998	5.0396	6.2563	6.2753	5.5533	4.8508	4.9031	4.7439	4.1565	4.4565	4.406		13.9286	0.868867	1.17677	1.14883	1.10037	1.15993	1.17943	1.14643	1.16363	1.1826	1.04383	1.1666	0.6902
14.1733	5.2695	5.1933	5.134	6.295	6.3178	5.627	4.9099	4.9716	4.809	4.2273	4.5139	4.4695		14.1786	0.874833	1.18327	1.15687	1.10633	1.16897	1.1859	1.15427	1.17097	1.19105	1.0503	1.17173	0.694967
14.4236	5.3499	5.2749	5.2161	6.3521	6.3598	5.6983	4.9589	5.0446	4.8821	4.2912	4.5608	4.5312		14.4286	0.8816	1.1894	1.16313	1.11417	1.17697	1.1915	1.16063	1.17743	1.1966	1.05853	1.17743	0.700267
14.6739	5.4456	5.3707	5.3123	6.4105	6.4239	5.7587	5.021	5.1032	4.946	4.342	4.6293	4.6057		14.6786	0.886867	1.19643	1.16867	1.12153	1.18283	1.19813	1.168	1.18377	1.2037	1.06523	1.1832	0.705333
14.9242	5.5347	5.4601	5.4085	6.4646	6.4615	5.8128	5.0699	5.1618	5.0092	4.4073	4.6727	4.6728		14.9286	0.892533	1.20273	1.1749	1.12827	1.19013	1.20557	1.17437	1.19007	1.2104	1.07217	1.1884	0.7092
15.1744	5.6179	5.5403	5.4913	6.5326	6.5356	5.8476	5.1181	5.2164	5.0712	4.464	4.7324	4.7333		15.1786	0.898067	1.20607	1.18123	1.13327	1.19833	1.21177	1.17917	1.19643	1.21505	1.07897	1.19353	0.7146
15.4247	5.7104	5.6543	5.5763	6.5818	6.5813	5.9062	5.165	5.2728	5.139	4.5264	4.7779	4.7789		15.4286	0.9026	1.21157	1.18667	1.13777	1.20423	1.21717	1.18643	1.20187	1.21955	1.08373	1.198	0.7185
15.675	5.7932	5.7339	5.6571	6.6159	6.6331	5.9569	5.2052	5.3177	5.1853	4.5792	4.8218	4.8302		15.6786	0.907067	1.21773	1.1924	1.14383	1.2118	1.22257	1.19263	1.2094	1.22545	1.0903	1.20253	0.722267
15.9253	5.8516	5.8005	5.7461	6.6666	6.689	6.0247	5.2603	5.3696	5.2379	4.6379	4.87	4.8867		15.9286	0.9122	1.2238	1.1988	1.15013	1.21757	1.2267	1.19837	1.2134	1.23175	1.09587	1.20607	0.727667
16.1756	5.9366	5.9077	5.8285	6.7176	6.7316	6.0701	5.3037	5.4099	5.3003	4.6841	4.9041	4.941		16.1786	0.915733	1.22753	1.20483	1.1555	1.22487	1.233	1.20257	1.2201	1.23705	1.09973	1.2115	0.730967
16.4258	6.005	5.9867	5.9093	6.7543	6.7778	6.1238	5.3491	5.4556	5.3494	4.728	4.9506	4.9896		16.4286	0.921533	1.2333	1.2092	1.16023	1.23047	1.23663	1.2096	1.22443	1.2426	1.10543	1.2172	0.7355
16.6761	6.1064	6.06	5.9949	6.8069	6.8255	6.1709	5.3859	5.5023	5.3993	4.7821	4.9964	5.0335		16.6786	0.925567	1.23763	1.2154	1.16627	1.23523	1.24213	1.21477	1.23127	1.2475	1.11077	1.2213	0.740433
16.9264	6.1671	6.137	6.0595	6.854	6.8629	6.2329	5.4252	5.5388	5.4475	4.8438	5.0379	5.0757		16.9286	0.931167	1.2437	1.22023	1.1717	1.23983	1.24743	1.2221	1.23577	1.25345	1.1157	1.2253	0.743767
17.1767	6.2393	6.2076	6.1271	6.9138	6.9053	6.2746	5.4555	5.5927	5.5095	4.8949	5.0852	5.1246		17.1786	0.935567	1.24777	1.22643	1.17667	1.24443	1.2513	1.2281	1.24177	1.25575	1.11903	1.22837	0.749533
17.4269	6.3023	6.29	6.2029	6.949	6.9375	6.3172	5.4941	5.6225	5.5489	4.9346	5.1318	5.1643		17.4286	0.939367	1.2515	1.22963	1.18103	1.24913	1.25567	1.23313	1.2458	1.262	1.1222	1.233	0.753633
17.6772	6.3574	6.3588	6.2624	6.9827	6.9641	6.3586	5.5345	5.6508	5.5955	4.9866	5.1634	5.1959		17.6786	0.943267	1.2555	1.23557	1.1866	1.25433	1.2618	1.2387	1.25033	1.2646	1.12633	1.2367	0.755933
17.9275	6.4161	6.4135	6.3424	7.0165	6.9928	6.3977	5.5651	5.6963	5.6483	5.0284	5.2053	5.2265		17.9286	0.9461	1.2601	1.23843	1.19167	1.25977	1.2653	1.24283	1.2545	1.2696	1.13053	1.239	0.759467
18.1778	6.4736	6.4887	6.3979	7.0486	7.043	6.4541	5.5919	5.7211	5.6883	5.0655	5.2585	5.2758		18.1786	0.9482	1.264	1.2422	1.19713	1.2654	1.26923	1.24753	1.2598	1.27235	1.13527	1.24137	0.7577
18.4281	6.5249	6.5505	6.4395	7.0837	7.0872	6.5012	5.6184	5.7478	5.7242	5.1195	5.3082	5.3086		18.4286	0.953367	1.2678	1.24757	1.20143	1.2688	1.27293	1.25167	1.26487	1.2766	1.13797	1.2448	0.7608
18.6783	6.59	6.6187	6.4848	7.1192	7.1421	6.5395	5.6479	5.7827	5.7611	5.1665	5.3451	5.3507		18.6786	0.957733	1.27043	1.2503	1.2063	1.27443	1.27567	1.25407	1.2679	1.28195	1.14287	1.24677	0.765967
18.9286	6.6447	6.6866	6.5623	7.1644	7.1822	6.5828	5.6876	5.8169	5.8039	5.2092	5.3947	5.402		18.9286	0.9604	1.2754	1.2532	1.2103	1.27847	1.2811	1.25683	1.2724	1.28525	1.14627	1.25167	0.769567
19.1789	6.6983	6.7478	6.6107	7.2123	7.2064	6.6267	5.7219	5.8496	5.8454	5.2497	5.4252	5.4354		19.1786	0.965033	1.27953	1.25757	1.2146	1.282	1.28403	1.26057	1.2762	1.28505	1.14597	1.25493	0.7722
19.4292	6.7476	6.7851	6.6809	7.2469	7.2438	6.6518	5.7524	5.8693	5.881	5.3013	5.4556	5.4788		19.4286	0.967333	1.2835	1.2617	1.21697	1.2857	1.28517	1.26503	1.2796	1.2864	1.1466	1.25783	0.776733
19.6794	6.7959	6.8333	6.7357	7.284	7.2811	6.6885	5.7719	5.9061	5.9203	5.329	5.4922	5.5253		19.6786	0.971633	1.28477	1.26643	1.2211	1.2907	1.2901	1.26877	1.28277	1.2898	1.14877	1.26003	0.778767
19.9297	6.8498	6.8941	6.7975	7.3077	7.3066	6.7316	5.807	5.9457	5.9537	5.3778	5.5463	5.5671		19.9286	0.975067	1.2901	1.2662	1.22497	1.2932	1.29267	1.27267	1.28797	1.29225	1.1517	1.2622	0.782667
20.18	6.9123	6.9471	6.8554	7.3434	7.3345	6.7609	5.8194	5.9771	5.9713	5.3924	5.5722	5.6061		20.1786	0.978067	1.29297	1.26863	1.2284	1.2975	1.29313	1.27527	1.29227	1.29335	1.1562	1.26363	0.7866
20.4303	6.9614	7.0057	6.9165	7.3781	7.3619	6.8047	5.8451	6.0191	6.0062	5.4341	5.614	5.6457		20.4286	0.981167	1.2967	1.26943	1.23343	1.30153	1.2953	1.2775	1.29443	1.2948	1.15903	1.2649	0.790067
20.6806	7.0087	7.0632	6.9846	7.3981	7.386	6.8366	5.8784	6.0397	6.0373	5.486	5.6544	5.6823		20.6786	0.9837	1.29893	1.27107	1.23523	1.30397	1.2983	1.28063	1.29913	1.29565	1.16157	1.2685	0.794167
20.9308	7.0495	7.1217	7.0237	7.4142	7.4109	6.8614	5.9024	6.0704	6.0622	5.5238	5.6744	5.7161		20.9286	0.984867	1.30083	1.27523	1.23943	1.30587	1.30227	1.2813	1.30163	1.2978	1.16427	1.27047	0.797233
21.1811	7.0893	7.1661	7.0501	7.4427	7.4419	6.9078	5.9487	6.0973	6.1049	5.5679	5.6949	5.7554		21.1786	0.987	1.30347	1.2783	1.24177	1.30767	1.30417	1.28533	1.3055	1.2984	1.1671	1.2716	0.801667
21.4314	7.1268	7.2083	7.0844	7.4913	7.4661	6.9315	5.9671	6.1292	6.1478	5.604	5.7205	5.798		21.4286	0.9892	1.3066	1.28123	1.2451	1.31087	1.30767	1.286	1.30717	1.30115	1.17093	1.27517	0.8046
21.6817	7.1675	7.2527	7.138	7.5205	7.4896	6.9645	5.9869	6.1621	6.168	5.641	5.7506	5.8227		21.6786	0.991567	1.30887	1.27987	1.24887	1.3147	1.31103	1.2875	1.31027	1.3032	1.17437	1.2751	0.806867
21.9319	7.2175	7.3023	7.1794	7.55	7.5039	6.9944	6.0171	6.1922	6.2087	5.6662	5.7887	5.8538		21.9286	0.995133	1.30993	1.28087	1.25123	1.31793	1.31393	1.29043	1.31337	1.30615	1.1766	1.2754	0.8109
22.1822	7.2483	7.3489	7.222	7.5725	7.526	7.0219	6.0518	6.2142	6.2367	5.6889	5.8083	5.881		22.1786	0.996633	1.31203	1.2827	1.25433	1.32147	1.317	1.2934	1.3167	1.3092	1.1792	1.27677	0.813467
22.4325	7.2707	7.4017	7.2398	7.6003	7.5619	7.0629	6.0773	6.2432	6.253	5.7296	5.8418	5.901		22.4286	0.999667	1.314	1.28273	1.25793	1.32373	1.31933	1.29663	1.31837	1.3104	1.18177	1.2755	0.817267
22.6828	7.305	7.4117	7.2875	7.6348	7.5862	7.0832	6.0985	6.2661	6.2696	5.7663	5.862	5.9276		22.6786	1.0013	1.3165	1.28633	1.25917	1.32667	1.32097	1.29907	1.31793	1.3093	1.18433	1.27643	0.8206
22.9331	7.345	7.4438	7.3173	7.6455	7.5994	7.1112	6.1298	6.2943	6.3162	5.8054	5.8982	5.9474		22.9286	1.00573	1.31787	1.28793	1.2614	1.32843	1.3227	1.3016	1.31933	1.3112	1.18727	1.2776	0.824133
23.1833	7.3919	7.4722	7.3447	7.6572	7.6294	7.1388	6.1419	6.3188	6.3436	5.8345	5.9396	5.9764		23.1786	1.00803	1.31893	1.2896	1.26443	1.33167	1.32553	1.30123	1.32193	1.3133	1.18923	1.27957	0.8273
23.4336	7.4389	7.493	7.3745	7.6806	7.6537	7.1688	6.1551	6.3358	6.3562	5.869	5.9665	6.006		23.4286	1.01163	1.32073	1.29023	1.266	1.33327	1.32897	1.3041	1.324	1.31555	1.19097	1.28183	0.829733
23.6839	7.469	7.516	7.407	7.7071	7.6819	7.1912	6.1639	6.3684	6.3769	5.8827	6.0012	6.0259		23.6786	1.012	1.32117	1.28953	1.26763	1.3358	1.3299	1.30583	1.32587	1.3173	1.19297	1.28277	0.833167
23.9342	7.5061	7.5185	7.4406	7.7258	7.6956	7.2227	6.1765	6.3965	6.3993	5.9073	6.0082	6.0649		23.9286	1.0151	1.32263	1.29137	1.27017	1.3365	1.33143	1.30863	1.32613	1.31945	1.19573	1.28407	0.835333
24.1844	7.5356	7.5464	7.4703	7.7368	7.7114	7.2504	6.1949	6.426	6.4206	5.932	6.0309	6.0858		24.1786	1.01633	1.32327	1.29173	1.27317	1.3394	1.33313	1.3083	1.32873	1.32205	1.1982	1.28437	0.838533
24.4347	7.5497	7.573	7.4993	7.7639	7.72	7.2726	6.2084	6.4479	6.4345	5.9544	6.0579	6.128		24.4286	1.01787	1.32473	1.29323	1.27467	1.3394	1.3359	1.3095	1.3269	1.32495	1.19913	1.28687	0.841267
24.685	7.5695	7.6014	7.5152	7.7693	7.7407	7.3032	6.2267	6.473	6.454	5.9905	6.0852	6.1558		24.6786	1.01927	1.32457	1.29363	1.2735	1.3411	1.33683	1.31127	1.32737	1.3268	1.201	1.28817	0.8443
24.9353	7.6004	7.6257	7.5256	7.7714	7.7456	7.3213	6.26	6.4974	6.482	6.0097	6.1146	6.1739		24.9286	1.0208	1.32443	1.29587	1.27553	1.33983	1.33977	1.31293	1.32917	1.32515	1.20323	1.2885	0.846833
25.1856	7.6386	7.654	7.5532	7.796	7.7631	7.3412	6.289	6.516	6.5067	6.04	6.1459	6.1968		25.1786	1.02233	1.32437	1.29773	1.27363	1.33937	1.3408	1.3138	1.33183	1.32555	1.20537	1.2905	0.849867
25.4358	7.6617	7.6783	7.5878	7.8088	7.775	7.369	6.3198	6.5433	6.5375	6.0717	6.1723	6.2317		25.4286	1.0257	1.32637	1.2985	1.27503	1.34117	1.34203	1.31483	1.334	1.3238	1.20707	1.291	0.852467
25.6861	7.6796	7.6961	7.6126	7.8214	7.8004	7.3763	6.3351	6.5721	6.5558	6.0883	6.191	6.2577		25.6786	1.02653	1.32463	1.2992	1.27707	1.34373	1.34347	1.31607	1.3349	1.3232	1.20807	1.29227	0.856633
25.9364	7.6996	7.7343	7.6384	7.8453	7.816	7.4035	6.3481	6.582	6.564	6.1323	6.2183	6.295		25.9286	1.02943	1.3264	1.29973	1.278	1.34373	1.34533	1.31693	1.33567	1.32525	1.20877	1.29583	0.8572
26.1867	7.7234	7.752	7.6581	7.869	7.8398	7.4269	6.3543	6.6125	6.5785	6.1657	6.2392	6.3307		26.1786	1.03027	1.32637	1.30247	1.28003	1.34597	1.3468	1.31717	1.33837	1.3297	1.20973	1.29527	0.859667
26.4369	7.7326	7.7867	7.6858	7.8846	7.8615	7.4466	6.3719	6.6296	6.6134	6.1908	6.2557	6.3687		26.4286	1.0328	1.3268	1.30233	1.2804	1.34717	1.34847	1.3179	1.3388	1.3288	1.2115	1.29697	0.8625
26.6872	7.7463	7.7986	7.6875	7.8977	7.8792	7.4753	6.397	6.6431	6.6278	6.2071	6.2578	6.3896		26.6786	1.0346	1.3283	1.3032	1.28103	1.34863	1.3501	1.31783	1.33997	1.3297	1.2123	1.29967	0.866167
26.9375	7.7604	7.816	7.7023	7.9182	7.9027	7.5041	6.4206	6.6475	6.6531	6.2133	6.2776	6.393		26.9286	1.0374	1.32987	1.30373	1.28153	1.34897	1.35053	1.31887	1.3408	1.3315	1.21273	1.2995	0.866967
27.1878	7.7798	7.8272	7.728	7.9326	7.9336	7.5092	6.449	6.6813	6.6799	6.239	6.2965	6.4027		27.1786	1.0378	1.33093	1.3062	1.2819	1.34873	1.351	1.31977	1.34353	1.3322	1.21253	1.30023	0.868967
27.4381	7.7969	7.8442	7.7415	7.949	7.9543	7.5167	6.4497	6.6827	6.7034	6.2573	6.315	6.4078		27.4286	1.0424	1.33127	1.30743	1.28257	1.35167	1.35233	1.32127	1.3446	1.33175	1.215	1.30147	0.871033
27.6883	7.828	7.8768	7.7552	7.946	7.9711	7.5356	6.4605	6.6856	6.7252	6.2718	6.3189	6.4238		27.6786	1.0423	1.32953	1.30737	1.2844	1.35257	1.35473	1.32103	1.34523	1.33305	1.21663	1.30313	0.873733
27.9386	7.8386	7.9019	7.7821	7.9597	7.9806	7.5519	6.4704	6.6942	6.7398	6.2993	6.3415	6.4378		27.9286	1.04617	1.32997	1.3074	1.2835	1.3524	1.35467	1.3209	1.34623	1.3325	1.21633	1.3042	0.8753
28.1889	7.8496	7.9181	7.8045	7.9715	7.9988	7.5716	6.4885	6.7029	6.7445	6.3215	6.3583	6.4451		28.1786	1.0471	1.33237	1.30867	1.28433	1.35233	1.35457	1.3229	1.34777	1.3318	1.21603	1.30537	0.8783
28.4392	7.8526	7.9407	7.8114	7.9883	8.0086	7.5777	6.5089	6.7212	6.7576	6.3238	6.3784	6.4639		28.4286	1.04863	1.33147	1.30763	1.2853	1.35307	1.35577	1.32393	1.34727	1.33145	1.21653	1.3083	0.878
28.6894	7.8849	7.9559	7.837	8.0039	8.0229	7.5953	6.5213	6.7392	6.7857	6.3467	6.3946	6.488		28.6786	1.04883	1.3293	1.30887	1.28647	1.35397	1.35713	1.32443	1.3487	1.3306	1.21817	1.3095	0.8814
28.9397	7.8981	7.9706	7.8444	8.0152	8.0472	7.6055	6.5492	6.745	6.7856	6.3738	6.4067	6.4919		28.9286	1.05113	1.32757	1.31147	1.28573	1.35493	1.35843	1.32383	1.35113	1.33075	1.21773	1.30993	0.883067
29.19	7.9201	7.9702	7.8628	8.0279	8.0681	7.6322	6.5663	6.7609	6.8062	6.3821	6.4315	6.5329		29.1786	1.05233	1.32823	1.3108	1.28547	1.35733	1.36017	1.32297	1.35283	1.3321	1.21823	1.3117	0.885433
29.4403	7.9263	7.9716	7.8854	8.0577	8.081	7.639	6.5678	6.7881	6.805	6.3877	6.444	6.5497		29.4286	1.05387	1.32817	1.31327	1.28483	1.35763	1.3623	1.32237	1.35287	1.3354	1.2172	1.31203	0.8882
29.6906	7.9325	7.9985	7.8938	8.0624	8.0821	7.6466	6.5714	6.806	6.8093	6.3999	6.4514	6.571		29.6786	1.0553	1.3285	1.31287	1.28567	1.35927	1.36303	1.32323	1.35573	1.3349	1.21767	1.31297	0.8894
29.9408	7.9472	8.0181	7.9127	8.0594	8.1015	7.6436	6.5814	6.7966	6.8211	6.4145	6.4716	6.5982		29.9286	1.05787	1.32763	1.3129	1.2838	1.35767	1.3649	1.3248	1.35787	1.33175	1.2187	1.31347	0.890533
30.1911	7.9699	8.0254	7.9297	8.08	8.1277	7.6629	6.5974	6.825	6.8444	6.4571	6.4938	6.6051		30.1786	1.05937	1.32833	1.31173	1.2833	1.3586	1.36423	1.32527	1.3576	1.3343	1.21693	1.31413	0.892767
30.4414	7.9711	8.0274	7.9494	8.0982	8.1402	7.6774	6.6082	6.838	6.8701	6.4612	6.506	6.6135		30.4286	1.0603	1.32973	1.31293	1.28427	1.35897	1.36047	1.32663	1.35807	1.33155	1.21853	1.3158	0.894033
30.6917	7.9821	8.0342	7.9644	8.1174	8.1529	7.6911	6.6198	6.8496	6.8893	6.48	6.5198	6.6189		30.6786	1.06	1.33183	1.31133	1.2829	1.36047	1.35993	1.3274	1.35897	1.3344	1.21787	1.31647	0.897767
30.9419	7.9982	8.0368	7.983	8.1306	8.1645	7.7089	6.622	6.8601	6.8827	6.4825	6.54	6.6418		30.9286	1.06103	1.33033	1.31283	1.28553	1.3618	1.36043	1.32847	1.3603	1.3324	1.2193	1.31727	0.899533
31.1922	8.0099	8.039	7.9892	8.155	8.1825	7.7156	6.6252	6.8681	6.9	6.4933	6.5662	6.6671		31.1786	1.0632	1.33143	1.31243	1.28527	1.36383	1.3624	1.3295	1.36143	1.3338	1.22073	1.31827	0.901967
31.4425	8.0189	8.0434	7.9948	8.1699	8.2125	7.7168	6.6282	6.8668	6.9207	6.5225	6.6004	6.679		31.4286	1.0652	1.33193	1.31483	1.28737	1.36277	1.36563	1.32963	1.36157	1.3338	1.22023	1.3168	0.9024
31.6925	8.0376	8.0572	7.994	8.1901	8.2219	7.7326	6.6531	6.877	6.9361	6.544	6.6149	6.6797		31.6786	1.06673	1.33093	1.3142	1.28913	1.36503	1.3662	1.32837	1.36173	1.3322	1.21927	1.3181	0.9045
31.9428	8.0433	8.0561	7.9967	8.1922	8.2423	7.7341	6.6687	6.8844	6.9397	6.5623	6.6163	6.6846		31.9286	1.06713	1.33023	1.31507	1.2898	1.36557	1.36697	1.32773	1.36387	1.33345	1.21897	1.31793	0.9056
32.1928	8.0555	8.057	7.9986	8.2044	8.262	7.7442	6.6691	6.9016	6.9505	6.5684	6.617	6.6859		32.1786	1.0671	1.32957	1.3154	1.28847	1.3666	1.36587	1.32777	1.36417	1.3333	1.2184	1.31817	0.907933
32.4431	8.0671	8.0626	7.9969	8.2245	8.2768	7.7637	6.6776	6.9103	6.9599	6.5728	6.6198	6.6831		32.4286	1.0687	1.3305	1.31617	1.29007	1.36847	1.36723	1.33023	1.3668	1.33475	1.21873	1.3203	0.905867
32.6931	8.0742	8.0794	8.01	8.2441	8.3001	7.7805	6.6846	6.9075	6.9624	6.5915	6.6344	6.7057		32.6786	1.07143	1.33423	1.31763	1.29057	1.36937	1.36837	1.33053	1.3686	1.3341	1.2205	1.32133	0.9069
32.9433	8.0914	8.0799	8.0177	8.256	8.3149	7.7901	6.6971	6.9016	6.9723	6.6121	6.6475	6.7143		32.9286	1.07153	1.33453	1.31727	1.29213	1.36897	1.36903	1.33143	1.3689	1.33315	1.2216	1.32097	0.907267
33.1933	8.1061	8.0868	8.0347	8.2816	8.3427	7.7944	6.716	6.9327	6.9908	6.6079	6.6691	6.7315		33.1786	1.07313	1.33327	1.31587	1.29277	1.3687	1.36973	1.3308	1.37083	1.3326	1.2234	1.3229	0.908633
33.4436	8.1322	8.1005	8.0501	8.2959	8.3768	7.818	6.7282	6.9495	6.995	6.619	6.6807	6.7415		33.4286	1.07437	1.336	1.3166	1.2938	1.3693	1.37083	1.33087	1.36923	1.33065	1.22053	1.32243	0.908833
33.6936	8.1475	8.096	8.0581	8.3125	8.3995	7.8347	6.7429	6.9649	7.0034	6.6552	6.6903	6.7426		33.6786	1.07463	1.33537	1.31787	1.2952	1.36937	1.3729	1.33277	1.37	1.33145	1.22087	1.32067	0.911467
33.9439	8.1488	8.1093	8.0763	8.3422	8.4225	7.8404	6.7609	6.9867	7.0062	6.6708	6.6963	6.7566		33.9286	1.07517	1.33493	1.31897	1.2946	1.36923	1.37353	1.33177	1.37073	1.33235	1.22177	1.32207	0.9135
34.1939	8.1792	8.1241	8.0774	8.362	8.4398	7.8608	6.7874	6.9925	7.0067	6.6876	6.7196	6.7721		34.1786	1.0761	1.33497	1.3194	1.29253	1.36893	1.37467	1.33403	1.37337	1.3318	1.22133	1.322	0.912033
34.4442	8.1941	8.1399	8.0932	8.3755	8.4737	7.883	6.8066	7.0124	7.0224	6.6984	6.73	6.7952		34.4286	1.07577	1.33607	1.31883	1.29477	1.3693	1.37653	1.33507	1.37657	1.33345	1.22073	1.32343	0.913433
34.6942	8.2114	8.1522	8.0978	8.402	8.5045	7.9014	6.8234	7.0272	7.0388	6.7013	6.7619	6.8038		34.6786	1.0757	1.3375	1.31903	1.29643	1.3698	1.37783	1.337	1.37833	1.33275	1.2196	1.32263	0.9134
34.9444	8.2068	8.1659	8.0959	8.4209	8.5297	7.9009	6.8415	7.034	7.0464	6.7174	6.77	6.8206		34.9286	1.07717	1.33603	1.32027	1.29723	1.36947	1.37853	1.33677	1.37717	1.3336	1.2211	1.32247	0.910033
35.1944	8.2147	8.1903	8.0985	8.4415	8.5669	7.9196	6.8492	7.0472	7.0646	6.7249	6.8081	6.8268		35.1786	1.07757	1.33797	1.3227	1.29693	1.3699	1.38117	1.33867	1.3786	1.3332	1.22167	1.32283	0.911167
35.4447	8.2246	8.198	8.1081	8.4647	8.5878	7.9297	6.8516	7.0658	7.0858	6.7379	6.7957	6.8445		35.4286	1.07827	1.3391	1.32397	1.29833	1.3685	1.38227	1.3389	1.37753	1.33185	1.22387	1.3249	0.9119
35.6947	8.2213	8.2203	8.1197	8.4966	8.6034	7.9358	6.8489	7.0887	7.0939	6.7401	6.8151	6.8645		35.6786	1.08027	1.34017	1.32517	1.2988	1.36917	1.38313	1.3405	1.37943	1.3328	1.22467	1.32617	0.9119
35.945	8.2419	8.2233	8.1447	8.519	8.6414	7.9561	6.8577	7.0837	7.11	6.7477	6.8215	6.875		35.9286	1.0801	1.34093	1.32663	1.29827	1.36877	1.38443	1.34047	1.3814	1.33305	1.22663	1.326	0.913167
36.195	8.2592	8.235	8.1572	8.5396	8.667	7.9715	6.8579	7.1018	7.1092	6.7625	6.8427	6.8756		36.1786	1.0815	1.3406	1.3281	1.29783	1.37023	1.3842	1.34077	1.38203	1.3346	1.22547	1.32717	0.910067
36.4453	8.254	8.2447	8.1725	8.5618	8.6988	7.9799	6.8679	7.112	7.1097	6.781	6.834	6.8824		36.4286	1.0834	1.34187	1.3291	1.2994	1.36953	1.38793	1.34103	1.38477	1.33265	1.2267	1.32737	0.9112
36.6953	8.2591	8.2519	8.1837	8.5882	8.7381	7.9936	6.8644	7.1236	7.1121	6.8115	6.8613	6.8939		36.6786	1.0833	1.34203	1.32887	1.3019	1.3689	1.38877	1.34123	1.3874	1.3318	1.2266	1.32557	0.9131
36.9456	8.2695	8.2696	8.2098	8.6156	8.765	8.0103	6.8567	7.1423	7.1201	6.8342	6.8687	6.89		36.9286	1.08307	1.34123	1.3284	1.30413	1.3705	1.3915	1.3416	1.386	1.33095	1.2266	1.32567	0.913633
37.1956	8.2686	8.286	8.2306	8.6555	8.7828	8.0259	6.8589	7.1616	7.1451	6.8456	6.885	6.8978		37.1786	1.0835	1.3434	1.32867	1.30477	1.37027	1.39217	1.3453	1.3884	1.3326	1.22663	1.32583	0.9157
37.4458	8.2911	8.295	8.2425	8.6867	8.8158	8.0402	6.8636	7.1793	7.1711	6.8417	6.8888	6.9182		37.4286	1.0853	1.34473	1.33067	1.30817	1.37207	1.3931	1.34293	1.3916	1.33545	1.22737	1.32477	0.917067
37.6958	8.3228	8.3094	8.267	8.7052	8.854	8.0652	6.8583	7.2027	7.1847	6.8645	6.9036	6.9363		37.6786	1.0864	1.34577	1.33207	1.30813	1.37323	1.39427	1.3462	1.39033	1.33555	1.22693	1.32417	0.917567
37.9461	8.3275	8.3124	8.2784	8.7294	8.8856	8.0707	6.8694	7.2267	7.1988	6.8728	6.9054	6.9613		37.9286	1.08737	1.34637	1.3323	1.30977	1.3718	1.39677	1.34717	1.39047	1.33525	1.22887	1.32383	0.9163
38.1961	8.3437	8.3254	8.284	8.7665	8.9087	8.0835	6.8782	7.2352	7.2155	6.8898	6.92	6.9723		38.1786	1.08777	1.34667	1.33363	1.31153	1.37253	1.3977	1.34687	1.3911	1.334	1.2305	1.3246	0.917
38.4464	8.348	8.3294	8.2893	8.7833	8.9303	8.0925	6.8907	7.259	7.2525	6.912	6.9284	6.9979		38.4286	1.08777	1.3494	1.3348	1.31177	1.3715	1.39873	1.34863	1.39413	1.3336	1.2306	1.32633	0.9177
38.6964	8.3551	8.3482	8.3116	8.8131	8.9624	8.1069	6.8917	7.281	7.2672	6.9194	6.9425	7.0014		38.6742	1.08997	1.351	1.33767	1.31153	1.37107	1.40173	1.34867	1.3972	1.3355	1.23187	1.32737	0.9172
38.9467	8.3669	8.365	8.3315	8.848	8.9837	8.1219	6.9205	7.2895	7.2818	6.9326	6.9573	7.0128		38.9236	1.08953	1.35163	1.3361	1.31267	1.37113	1.40347	1.34887	1.39963	1.3379	1.23273	1.32873	0.919233
39.1967	8.38	8.385	8.3567	8.8664	9.0183	8.1477	6.932	7.3075	7.2976	6.9315	6.9662	7.0217		39.1736	1.09	1.353	1.3375	1.31517	1.372	1.40647	1.35143	1.4032	1.3355	1.23283	1.32557	0.920967
39.4467	8.4005	8.4311	8.3787	8.8962	9.0466	8.1622	6.9407	7.3323	7.3066	6.9518	6.9818	7.0491		39.4236	1.0913	1.3519	1.3387	1.3165	1.37413	1.40913	1.35343	1.40387	1.3375	1.23487	1.32753	0.922033
39.6967	8.4067	8.4818	8.3911	8.9268	9.063	8.1883	6.9556	7.3442	7.3352	6.9667	6.9852	7.0747		39.6736	1.0923	1.35437	1.3401	1.3187	1.37617	1.40953	1.3538	1.40593	1.33695	1.23433	1.32673	0.922
39.9467	8.4273	8.496	8.4117	8.9541	9.0966	8.2037	6.9696	7.3577	7.3797	6.9901	7.0088	7.076		39.9236	1.09337	1.35607	1.34113	1.32143	1.37853	1.4092	1.35627	1.4065	1.3381	1.2345	1.3263	0.9238
40.1967	8.4394	8.5071	8.4271	8.9862	9.1128	8.2242	6.976	7.3691	7.4008	7.0017	7.043	7.0784		40.1736	1.09373	1.35863	1.3419	1.32233	1.37947	1.41053	1.35827	1.406	1.33725	1.2347	1.3252	0.9234
40.4469	8.4669	8.5076	8.4487	9.0234	9.1403	8.2516	6.9907	7.3945	7.4131	7.0001	7.0661	7.102		40.4236	1.09487	1.35863	1.34307	1.3221	1.38153	1.41067	1.36017	1.40987	1.33615	1.2338	1.3271	0.922533
40.6969	8.4977	8.5116	8.457	9.0509	9.1671	8.2784	6.9927	7.4234	7.426	7.014	7.0599	7.1229		40.6736	1.0962	1.36097	1.34583	1.322	1.38037	1.41163	1.36007	1.41143	1.3355	1.23457	1.3284	0.923267
40.9472	8.5112	8.5214	8.4824	9.073	9.1889	8.3017	6.9918	7.4342	7.4299	7.0232	7.0898	7.1262		40.9225	1.09653	1.36133	1.34763	1.32283	1.3781	1.41583	1.36003	1.41447	1.33545	1.2361	1.33053	0.921333
41.1972	8.5186	8.5287	8.5004	9.0931	9.2103	8.3207	6.9981	7.4518	7.4592	7.0329	7.1034	7.1466		41.1725	1.09917	1.3644	1.34933	1.3259	1.37903	1.42007	1.36103	1.4145	1.3379	1.23837	1.335	0.920933
41.4472	8.5291	8.5441	8.5216	9.103	9.2255	8.3395	7.0037	7.4849	7.4808	7.0627	7.1103	7.1698		41.4225	1.10003	1.36567	1.35237	1.32883	1.38077	1.42273	1.36353	1.41863	1.3393	1.24027	1.33483	0.921167
41.6972	8.5471	8.5541	8.5433	9.1356	9.2525	8.3721	7.0276	7.5067	7.4938	7.084	7.1357	7.1927		41.6725	1.10037	1.3653	1.354	1.33137	1.38327	1.42357	1.3637	1.41837	1.33875	1.24343	1.33747	0.9211
41.9472	8.5651	8.5704	8.5586	9.1575	9.2831	8.3935	7.0407	7.5295	7.5157	7.0951	7.1412	7.1999		41.9225	1.09937	1.36613	1.35557	1.33353	1.38633	1.42397	1.3676	1.4193	1.33925	1.2427	1.33703	0.9215
42.1972	8.5925	8.5883	8.5794	9.1734	9.2977	8.4101	7.0533	7.5422	7.528	7.104	7.1522	7.2199		42.1725	1.10157	1.3667	1.3586	1.33867	1.38573	1.42737	1.3686	1.41933	1.34075	1.24393	1.3381	0.9206
42.4472	8.6091	8.6003	8.5942	9.1906	9.3247	8.4315	7.0699	7.5503	7.5332	7.1172	7.1673	7.2201		42.4225	1.1029	1.3686	1.35987	1.338	1.3884	1.427	1.36933	1.42093	1.3383	1.24467	1.33807	0.921267
42.6972	8.6277	8.6196	8.6134	9.2124	9.3389	8.4413	7.0794	7.5605	7.5464	7.1347	7.1889	7.2406		42.6725	1.10427	1.37233	1.36027	1.34073	1.39243	1.4311	1.37027	1.4252	1.3407	1.2461	1.3375	0.923
42.9472	8.6499	8.6295	8.6326	9.2333	9.3583	8.4653	7.0949	7.58	7.5572	7.1589	7.1957	7.2463		42.9225	1.10437	1.37393	1.36403	1.34313	1.39453	1.43383	1.37323	1.42647	1.34105	1.24917	1.3399	0.9251
43.1972	8.6605	8.6459	8.6464	9.2559	9.3755	8.4931	7.0879	7.6125	7.5722	7.1721	7.2093	7.2576		43.1725	1.10583	1.37543	1.36693	1.34573	1.39437	1.4345	1.37473	1.4281	1.34135	1.25	1.34097	0.925367
43.4472	8.6782	8.6659	8.6612	9.2784	9.3957	8.5291	7.1054	7.628	7.5929	7.1839	7.2219	7.2668		43.4225	1.10627	1.37923	1.3694	1.34853	1.394	1.43967	1.3762	1.4326	1.3423	1.25193	1.3428	0.925367
43.6972	8.6885	8.6823	8.6759	9.2972	9.414	8.5507	7.1218	7.6437	7.6127	7.189	7.2274	7.2696		43.6725	1.10587	1.38113	1.37203	1.34893	1.3968	1.4412	1.37753	1.4352	1.34505	1.254	1.3464	0.9255
43.9472	8.7003	8.6959	8.6914	9.3116	9.4323	8.5761	7.1327	7.6638	7.6389	7.1993	7.2487	7.2824		43.9225	1.10817	1.38563	1.3752	1.35033	1.39757	1.4427	1.37987	1.43677	1.34445	1.2564	1.34987	0.926867
44.1972	8.7263	8.7083	8.7244	9.3404	9.4499	8.5976	7.1476	7.7009	7.6621	7.2268	7.2742	7.2905		44.1725	1.1106	1.38743	1.3783	1.3523	1.39957	1.4475	1.38007	1.4395	1.34705	1.2587	1.35063	0.925967
44.4472	8.7452	8.7288	8.7496	9.359	9.4824	8.6139	7.1635	7.7191	7.6667	7.234	7.2982	7.3045		44.4225	1.1131	1.3882	1.37973	1.35453	1.40083	1.4502	1.38227	1.44103	1.34725	1.25967	1.35273	0.929
44.6972	8.7678	8.7399	8.7678	9.3708	9.4972	8.6394	7.1677	7.7662	7.671	7.2579	7.32	7.3177		44.6725	1.11217	1.39023	1.38173	1.3579	1.40373	1.45273	1.38583	1.44387	1.34755	1.25973	1.35353	0.9299
44.9472	8.7863	8.7565	8.7929	9.388	9.5071	8.6612	7.1791	7.7675	7.6746	7.2697	7.3282	7.3282		44.9225	1.1138	1.39193	1.38467	1.36033	1.4049	1.4536	1.38807	1.44573	1.3498	1.26137	1.35513	0.930633
45.1972	8.7939	8.7711	8.821	9.4098	9.5303	8.6787	7.2005	7.7638	7.6786	7.2774	7.3414	7.3454		45.1725	1.11443	1.39413	1.3869	1.3618	1.40727	1.45597	1.38973	1.44927	1.3507	1.2629	1.3547	0.930533
45.4472	8.8204	8.7826	8.8417	9.4185	9.5483	8.6998	7.211	7.7637	7.6857	7.2982	7.3649	7.3642		45.4225	1.1149	1.3973	1.3886	1.36507	1.41103	1.45713	1.3922	1.45343	1.35015	1.26577	1.3563	0.931433
45.6972	8.8359	8.7943	8.8572	9.438	9.5685	8.7195	7.215	7.7764	7.6945	7.3077	7.3711	7.3816		45.6725	1.11553	1.4003	1.39147	1.37057	1.41167	1.46153	1.3966	1.45517	1.3525	1.267	1.35477	0.932833
45.9472	8.8405	8.8137	8.8749	9.4634	9.5858	8.7502	7.2259	7.7911	7.7016	7.3375	7.3852	7.4104		45.9225	1.11713	1.4017	1.39403	1.37217	1.41203	1.4621	1.39877	1.45757	1.35335	1.27023	1.35427	0.9332
46.1972	8.854	8.8413	8.8937	9.4878	9.6147	8.7824	7.2373	7.8204	7.7297	7.3606	7.4053	7.4212		46.1725	1.11813	1.40373	1.39717	1.3746	1.41443	1.4657	1.40017	1.4606	1.35575	1.27313	1.35537	0.9336
46.4472	8.8627	8.8447	8.9059	9.5023	9.6361	8.8148	7.2606	7.8557	7.7482	7.3701	7.4216	7.4329		46.4225	1.12047	1.40603	1.39903	1.37743	1.41623	1.46963	1.40203	1.46223	1.3567	1.2746	1.35963	0.932933
46.6972	8.8856	8.8626	8.924	9.5157	9.6586	8.8441	7.2644	7.8648	7.7627	7.3836	7.4364	7.4556		46.6725	1.12163	1.40923	1.4026	1.3806	1.41667	1.47347	1.403	1.4653	1.3569	1.27503	1.36303	0.934567
46.9472	8.8933	8.8785	8.9304	9.5475	9.68	8.8779	7.275	7.8731	7.7866	7.3978	7.4565	7.4798		46.9225	1.1225	1.40967	1.40703	1.38183	1.4169	1.47717	1.4039	1.46943	1.3605	1.27557	1.36473	0.9353
47.1972	8.9093	8.8843	8.9481	9.5689	9.6916	8.9119	7.2915	7.8884	7.8063	7.421	7.4711	7.5048		47.1725	1.12457	1.41187	1.40613	1.3855	1.41993	1.47907	1.40647	1.47377	1.36235	1.27913	1.366	0.9377
47.4472	8.9283	8.8867	8.9692	9.5799	9.7095	8.9326	7.31	7.9073	7.8214	7.4321	7.4877	7.5191		47.4225	1.12503	1.41593	1.4097	1.38907	1.42153	1.48233	1.40813	1.47687	1.3633	1.28087	1.36693	0.9388
47.6972	8.9358	8.8998	8.9824	9.6077	9.7221	8.9643	7.3147	7.9212	7.8328	7.4529	7.498	7.5273		47.6725	1.1277	1.42	1.413	1.39307	1.42553	1.4853	1.41187	1.47887	1.36455	1.2833	1.3696	0.938033
47.9472	8.9497	8.9139	8.9964	9.6302	9.756	8.9926	7.3272	7.9278	7.8427	7.4664	7.514	7.5352		47.9225	1.12913	1.42127	1.41667	1.39557	1.42713	1.4903	1.41493	1.481	1.36555	1.2854	1.37187	0.9387
48.1972	8.9522	8.9245	9.0203	9.6479	9.7848	9.0166	7.3362	7.9424	7.8568	7.4806	7.5216	7.5263		48.1725	1.12983	1.4255	1.42	1.39923	1.43057	1.49383	1.41563	1.48447	1.3682	1.2869	1.37303	0.940767
48.4472	8.9665	8.9374	9.0256	9.6762	9.8068	9.0494	7.3366	7.9473	7.8583	7.4878	7.5394	7.5429		48.4219	1.13143	1.42923	1.42027	1.403	1.43467	1.49687	1.42197	1.4878	1.372	1.29177	1.3784	0.941733
48.6972	8.9838	8.9505	9.0377	9.6886	9.8269	9.0861	7.3452	7.9574	7.8823	7.5007	7.5685	7.5686		48.6719	1.1335	1.42903	1.4229	1.40643	1.43663	1.50017	1.42287	1.4918	1.37375	1.29243	1.38067	0.942133
48.9472	8.9956	8.9602	9.0576	9.7061	9.85	9.1164	7.3559	7.9613	7.8904	7.5123	7.5831	7.5837		48.9219	1.13467	1.43347	1.4257	1.40813	1.44007	1.50103	1.4274	1.49747	1.3748	1.29543	1.38183	0.942267
49.1972	9.0027	8.9707	9.0777	9.7301	9.8685	9.153	7.3641	7.9909	7.9129	7.5175	7.6039	7.5998		49.1719	1.13617	1.43803	1.42967	1.41177	1.44067	1.50243	1.4321	1.5002	1.37715	1.2963	1.38353	0.9441
49.4472	9.0181	8.9876	9.1022	9.7492	9.8903	9.1829	7.3688	7.9986	7.9179	7.5314	7.6233	7.6111		49.4219	1.13717	1.44107	1.433	1.4146	1.4426	1.50447	1.43673	1.50383	1.37875	1.29997	1.3865	0.9451
49.6972	9.0334	9.0119	9.1189	9.7663	9.9094	9.2131	7.3711	8.02	7.9319	7.5514	7.63	7.6337		49.6719	1.13883	1.4426	1.43653	1.42003	1.4423	1.51	1.4404	1.5081	1.3784	1.3012	1.38857	0.948333
49.9472	9.0384	9.0167	9.1287	9.7863	9.9162	9.2517	7.3828	8.0282	7.9377	7.5781	7.6392	7.6415		49.9219	1.13903	1.44573	1.44093	1.42437	1.44557	1.51383	1.4414	1.51247	1.3794	1.30363	1.39473	0.9486
50.1972	9.0494	9.0315	9.148	9.801	9.9261	9.2806	7.4022	8.0513	7.9603	7.5891	7.6611	7.6565		50.1719	1.1398	1.4477	1.44397	1.42597	1.44757	1.51507	1.44153	1.51487	1.3832	1.3085	1.39763	0.951
50.4472	9.0644	9.0526	9.1682	9.8129	9.9348	9.3122	7.409	8.0678	7.9824	7.5924	7.6694	7.6608		50.4219	1.1417	1.45117	1.448	1.4295	1.4502	1.5185	1.44413	1.51737	1.3832	1.31177	1.39973	0.950333
50.6972	9.075	9.0667	9.185	9.8329	9.9563	9.3423	7.4332	8.0739	7.9946	7.6061	7.6846	7.6749		50.6719	1.14333	1.45617	1.45157	1.4343	1.45363	1.5216	1.44687	1.51877	1.38635	1.31373	1.40047	0.9516
50.9472	9.081	9.0694	9.2003	9.8552	9.9734	9.3678	7.4524	8.0865	8.0124	7.6298	7.6998	7.6928		50.9219	1.1461	1.45793	1.45527	1.4383	1.4592	1.52717	1.4502	1.5216	1.3884	1.3171	1.40267	0.9537
51.1972	9.0989	9.0831	9.2164	9.873	9.981	9.4056	7.4645	8.0973	8.0077	7.6456	7.7167	7.702		51.1719	1.1484	1.46263	1.45817	1.44283	1.46287	1.5316	1.45557	1.5262	1.3902	1.3197	1.4013	0.954633
51.4472	9.1131	9.0949	9.2211	9.8962	9.9928	9.4207	7.4835	8.1166	8.0281	7.6391	7.7207	7.7115		51.4219	1.14807	1.46443	1.46207	1.44447	1.4648	1.53733	1.45927	1.5308	1.39225	1.32193	1.40207	0.954867
51.6972	9.1162	9.0956	9.2348	9.9067	9.9965	9.4522	7.4942	8.1275	8.0444	7.6648	7.7364	7.7218		51.6719	1.1492	1.4686	1.46857	1.45047	1.46917	1.54043	1.4606	1.53757	1.3942	1.32477	1.4072	0.956667
51.9472	9.1262	9.0998	9.2474	9.9323	10.0006	9.4817	7.5039	8.144	8.0464	7.6774	7.7504	7.7375		51.9219	1.15147	1.47357	1.47327	1.45667	1.4677	1.5448	1.4655	1.54013	1.3964	1.32673	1.41177	0.9602
52.1972	9.1426	9.1108	9.2545	9.9698	10.0071	9.5057	7.5139	8.1594	8.0685	7.7045	7.7682	7.7525		52.1719	1.15327	1.4764	1.4773	1.46153	1.4715	1.5499	1.4678	1.5441	1.39865	1.3283	1.41447	0.961667
52.4472	9.1472	9.1165	9.259	9.9893	10.0102	9.5244	7.5271	8.1619	8.0719	7.715	7.7831	7.7605		52.4219	1.15533	1.482	1.47997	1.46347	1.47403	1.55123	1.46903	1.54693	1.40005	1.33203	1.41317	0.9639
52.6972	9.1486	9.1263	9.2732	9.9169	10.0128	9.5484	7.5519	8.1843	8.0825	7.728	7.7864	7.77		52.6719	1.1581	1.48647	1.48223	1.466	1.47617	1.55733	1.4718	1.54903	1.4033	1.3344	1.41623	0.9647
52.9472	9.1591	9.1295	9.2782	9.8854	10.0238	9.5728	7.5773	8.2084	8.0921	7.7357	7.7978	7.7776		52.9219	1.16107	1.48923	1.48533	1.47013	1.4803	1.56107	1.4784	1.55377	1.405	1.3336	1.42103	0.965533
53.1972	9.1764	9.137	9.3011	9.8592	10.0327	9.5887	7.5933	8.2271	8.1125	7.743	7.8203	7.7903		53.1719	1.163	1.48947	1.4887	1.4747	1.48193	1.56663	1.4819	1.55813	1.40765	1.33747	1.4269	0.969367
53.4472	9.1814	9.1285	9.3174	9.8273	10.0331	9.6112	7.6053	8.2346	8.1131	7.7566	7.8195	7.8001		53.4219	1.1644	1.4901	1.49317	1.47713	1.4836	1.5682	1.48497	1.56323	1.40825	1.3402	1.42943	0.971633
53.6972	9.1808	9.1302	9.3325	9.812	10.0398	9.6303	7.6169	8.2389	8.134	7.7645	7.83	7.8058		53.6719	1.16567	1.4954	1.49607	1.4816	1.48753	1.56903	1.48873	1.5703	1.41025	1.34317	1.43193	0.971933
53.9472	9.1915	9.1444	9.3448	9.7942	10.0312	9.6479	7.6266	8.2489	8.1386	7.7736	7.8408	7.8242		53.9219	1.16687	1.50133	1.49783	1.4858	1.49043	1.5742	1.49257	1.57587	1.4145	1.34447	1.43463	0.9753
54.1972	9.1934	9.1587	9.3662	9.7853	10.032	9.6769	7.6349	8.2455	8.1451	7.7896	7.8494	7.8349		54.1719	1.169	1.5037	1.50047	1.4916	1.49267	1.57763	1.49637	1.57827	1.416	1.348	1.43527	0.976333
54.4472	9.1956	9.1632	9.3751	9.7887	10.0418	9.6975	7.641	8.2682	8.1575	7.7952	7.859	7.8407		54.4219	1.17017	1.50847	1.5022	1.4967	1.497	1.58153	1.49983	1.5819	1.418	1.35033	1.43517	0.978967
54.6972	9.1851	9.1667	9.3896	9.7926	10.0373	9.7113	7.6546	8.2752	8.1643	7.8079	7.8748	7.8572		54.6719	1.17263	1.5108	1.50477	1.5008	1.50027	1.5862	1.5032	1.58457	1.41875	1.35373	1.44157	0.979033
54.9472	9.1891	9.1796	9.3926	9.805	10.041	9.7294	7.6692	8.2795	8.1666	7.8262	7.8918	7.8642		54.9219	1.17447	1.51383	1.50943	1.5033	1.50273	1.58907	1.50847	1.58953	1.41945	1.35497	1.44433	0.9809
55.1972	9.2022	9.1915	9.4003	9.8127	10.0369	9.737	7.6777	8.2824	8.185	7.8333	7.9052	7.8802		55.1719	1.17603	1.51823	1.51423	1.50983	1.5061	1.5952	1.51227	1.59197	1.4235	1.35653	1.44683	0.9818
55.4472	9.2109	9.2039	9.4182	9.8411	10.0396	9.7478	7.6852	8.2661	8.2048	7.8518	7.9179	7.9015		55.4219	1.17753	1.51813	1.5205	1.5117	1.50607	1.6008	1.51543	1.5972	1.4256	1.35953	1.4505	0.985867
55.6972	9.2123	9.204	9.429	9.8701	10.0355	9.7588	7.6939	8.2621	8.2059	7.8622	7.9474	7.9058		55.6719	1.17937	1.52447	1.52513	1.51863	1.50987	1.6049	1.51803	1.59873	1.4286	1.36297	1.45367	0.9846
55.9472	9.2234	9.2074	9.4502	9.9081	10.0273	9.769	7.7141	8.2756	8.2107	7.8839	7.965	7.9164		55.9219	1.18093	1.53063	1.53003	1.52193	1.51277	1.6093	1.52213	1.6044	1.43245	1.36823	1.4556	0.987567
56.1972	9.22	9.2167	9.4601	9.9269	10.021	9.7796	7.7276	8.2856	8.2246	7.8936	7.9738	7.9257		56.1719	1.18333	1.5375	1.53357	1.52893	1.5152	1.61433	1.52733	1.60883	1.43445	1.36987	1.4567	0.9921
56.4472	9.2159	9.227	9.4695	9.9446	10.0209	9.7851	7.7549	8.2989	8.2348	7.9089	7.989	7.9376		56.4219	1.18633	1.5417	1.53723	1.5305	1.51893	1.61803	1.53267	1.6138	1.4364	1.37163	1.45853	0.994133
56.6972	9.216	9.2373	9.4825	9.9699	10.0217	9.7866	7.7648	8.3211	8.2405	7.9359	7.994	7.9553		56.6719	1.18733	1.54643	1.54267	1.53283	1.52157	1.6226	1.53687	1.6172	1.43915	1.373	1.46157	0.9971
56.9472	9.2251	9.2503	9.502	9.9808	10.0173	9.8056	7.7671	8.3242	8.2323	7.9584	7.9927	7.957		56.9219	1.19037	1.54927	1.547	1.5347	1.527	1.62653	1.53973	1.6228	1.4418	1.377	1.4628	0.999867
57.1972	9.2258	9.2502	9.5117	9.9932	10.0171	9.8122	7.7761	8.3334	8.2311	7.9805	8.004	7.961		57.1719	1.1924	1.55067	1.54963	1.5417	1.53317	1.63133	1.5448	1.6258	1.44385	1.37827	1.4671	1.00147
57.4472	9.2318	9.2608	9.5221	9.9946	10.0185	9.8188	7.7872	8.3401	8.2496	7.9889	8.0213	7.9801		57.4219	1.19553	1.55567	1.55367	1.5457	1.53477	1.6326	1.5487	1.63033	1.4471	1.3814	1.47203	1.00493
57.6972	9.2346	9.2585	9.53	9.9943	10.0026	9.8234	7.8063	8.3489	8.2663	7.9941	8.0326	7.9839		57.6719	1.1973	1.55937	1.55843	1.5508	1.53593	1.63553	1.5506	1.6386	1.44805	1.3825	1.4743	1.00807
57.9475	9.2407	9.2624	9.5412	10.0033	9.9992	9.832	7.8186	8.3524	8.2833	8.003	8.0564	7.9951		57.9219	1.19967	1.56527	1.5604	1.55393	1.53957	1.63947	1.55193	1.6403	1.44985	1.38947	1.47597	1.00933
58.1975	9.2477	9.272	9.5585	10.017	9.9954	9.8452	7.832	8.3624	8.2741	8.0067	8.0629	8.0012		58.1719	1.2011	1.57083	1.56597	1.56107	1.54273	1.6425	1.55553	1.64333	1.4531	1.39117	1.47803	1.0132
58.4475	9.2453	9.2743	9.562	10.0128	10.0008	9.8507	7.84	8.3803	8.2827	8.0126	8.0877	8.0111		58.4219	1.20287	1.5762	1.56767	1.56517	1.5475	1.6482	1.56143	1.6484	1.457	1.39333	1.47913	1.01623
58.6975	9.2474	9.2783	9.5717	10.0118	9.9986	9.8503	7.855	8.3867	8.2797	8.015	8.1053	8.025		58.6719	1.20557	1.57717	1.57073	1.57037	1.5517	1.65167	1.56617	1.653	1.45475	1.3972	1.48207	1.02077
58.9475	9.2486	9.2918	9.5827	10.0054	9.9977	9.8516	7.8743	8.3875	8.2966	8.0248	8.1253	8.0304		58.9219	1.20587	1.58077	1.5741	1.5747	1.5559	1.65793	1.5691	1.6554	1.45635	1.40037	1.48537	1.0222
59.1975	9.2437	9.2866	9.5823	10.0014	9.9963	9.8587	7.891	8.3854	8.307	8.0395	8.1353	8.0501		59.1719	1.20663	1.58827	1.57733	1.58003	1.55993	1.66123	1.57277	1.65857	1.45895	1.4025	1.48943	1.02513
59.4475	9.2379	9.2842	9.5791	10.0012	9.9863	9.861	7.9008	8.3877	8.3081	8.0399	8.1562	8.0625		59.4219	1.20657	1.5935	1.58333	1.58563	1.56067	1.6635	1.57793	1.66317	1.463	1.40393	1.4915	1.0282
59.6975	9.2371	9.2798	9.5888	9.9936	9.9762	9.8608	7.9115	8.3927	8.3281	8.0562	8.1707	8.0764		59.6719	1.20883	1.59857	1.5881	1.58887	1.5641	1.66983	1.58377	1.66543	1.46405	1.4061	1.49593	1.0312
59.9475	9.2424	9.287	9.5939	9.9882	9.9694	9.8602	7.9287	8.4085	8.3278	8.0662	8.1843	8.0917		59.9219	1.2108	1.60233	1.59343	1.5917	1.567	1.6747	1.5866	1.6702	1.4694	1.40923	1.49843	1.03437
60.1975	9.249	9.2872	9.601	9.9814	9.9625	9.868	7.9377	8.4106	8.3264	8.0767	8.2071	8.1078		60.1719	1.21533	1.60627	1.59837	1.5938	1.57057	1.68023	1.58887	1.67437	1.47085	1.4106	1.4997	1.0379
60.4475	9.2418	9.2966	9.6057	9.9702	9.9569	9.8659	7.9618	8.4192	8.3332	8.0816	8.2343	8.1183		60.4219	1.21723	1.60847	1.6007	1.59607	1.57193	1.68413	1.59213	1.6767	1.47585	1.41583	1.50323	1.04127
60.6975	9.2355	9.2998	9.5958	9.961	9.9438	9.8677	7.9739	8.4084	8.3357	8.0924	8.2341	8.1243		60.6719	1.2196	1.61403	1.60537	1.59907	1.57463	1.6894	1.59773	1.67943	1.47995	1.4176	1.50357	1.04417
60.9475	9.2343	9.2958	9.6016	9.9508	9.9425	9.8722	7.9879	8.4054	8.3424	8.1127	8.2489	8.1543		60.9219	1.2201	1.6169	1.60987	1.60607	1.57883	1.69307	1.6017	1.68493	1.4821	1.4204	1.50763	1.04813
61.1975	9.2376	9.2984	9.6175	9.9497	9.9402	9.8615	8.0023	8.4288	8.3542	8.1284	8.2566	8.1643		61.1719	1.2249	1.6213	1.61513	1.60903	1.5838	1.6985	1.60373	1.689	1.4833	1.4225	1.50933	1.04983
61.4475	9.2321	9.2872	9.6242	9.9402	9.9296	9.8669	8.0144	8.4356	8.3576	8.1336	8.2844	8.1716		61.4219	1.22697	1.62687	1.6212	1.6138	1.58587	1.702	1.6068	1.6938	1.48635	1.4257	1.516	1.05223
61.6975	9.2313	9.2957	9.6371	9.9357	9.9262	9.8708	8.0154	8.4476	8.3598	8.1462	8.3031	8.1837		61.6719	1.22983	1.6322	1.62477	1.6189	1.58957	1.70723	1.61097	1.69717	1.48735	1.42857	1.51863	1.05373
61.9461	9.2382	9.2919	9.6376	9.9531	9.9304	9.8433	8.0406	8.4448	8.3701	8.1603	8.3303	8.2124		61.9219	1.2312	1.63597	1.62863	1.62427	1.5948	1.71043	1.61377	1.7014	1.49225	1.4329	1.5209	1.05647
62.1961	9.2483	9.307	9.6547	9.9598	9.9587	9.8496	8.0422	8.4455	8.3745	8.1696	8.3673	8.2437		62.1719	1.2346	1.63937	1.6331	1.62777	1.5977	1.71263	1.6146	1.70587	1.4979	1.4363	1.52513	1.05983
62.4461	9.258	9.2872	9.6857	9.937	9.9613	9.6616	8.0267	8.4995	8.3691	8.163	8.3907	8.2762		62.4219	1.2365	1.64403	1.6392	1.62973	1.6029	1.71853	1.6207	1.71003	1.4996	1.44013	1.52643	1.0631
62.6961	9.2637	9.3223	9.7559	9.9543	9.8894	9.6817	8.0718	8.4953	8.379	8.2521	8.4592	8.3499		62.6719	1.23947	1.64467	1.64463	1.6323	1.6053	1.72363	1.62473	1.71547	1.5015	1.4456	1.52863	1.0648
62.9464	9.2615	9.3499	9.7828	9.9989	9.9162	9.7199	8.0522	8.4621	8.4303	8.3314	8.5507	8.3533		62.9219	1.2421	1.64893	1.65043	1.63597	1.60837	1.726	1.63017	1.71777	1.50385	1.44617	1.53067	1.06787
63.1961	9.2359	9.3343	9.7443	10.0094	9.9359	9.7104	8.0537	8.4501	8.4453	8.3468	8.5909	8.3054		63.1719	1.24553	1.65327	1.6538	1.641	1.61187	1.73263	1.63353	1.72173	1.5055	1.4456	1.5315	1.07033
63.4461	9.2238	9.3286	9.6315	9.986	9.8971	9.6881	8.0535	8.4477	8.4443	8.3402	8.587	8.2922		63.4219	1.24747	1.65493	1.66017	1.64443	1.61493	1.73627	1.6369	1.72467	1.5111	1.44833	1.5331	1.07363
63.6964	9.202	9.3131	9.5808	9.9898	9.863	9.6801	8.0603	8.4387	8.4479	8.3491	8.5557	8.2716		63.6719	1.2499	1.65993	1.66363	1.64913	1.6179	1.74217	1.6403	1.7279	1.5138	1.44887	1.53653	1.07837
63.9464	9.2011	9.2973	9.5381	9.985	9.8373	9.6805	8.0606	8.4299	8.4406	8.3629	8.5513	8.2712		63.9219	1.25173	1.66533	1.66537	1.6544	1.62227	1.74613	1.6443	1.7328	1.5171	1.4552	1.5384	1.08163
64.1964	9.1949	9.2905	9.5054	9.9736	9.8228	9.6761	8.0652	8.4156	8.4343	8.3922	8.5584	8.2619		64.1719	1.25343	1.66847	1.6695	1.65937	1.62493	1.75197	1.64787	1.73483	1.5197	1.45883	1.54143	1.08263
64.4464	9.1824	9.2825	9.4877	9.9576	9.8037	9.6834	8.078	8.4131	8.4398	8.4187	8.5654	8.271		64.4219	1.25743	1.67153	1.6738	1.66307	1.62947	1.75387	1.6523	1.7404	1.5221	1.46403	1.5429	1.08553
64.6964	9.1697	9.2701	9.4511	9.9412	9.7949	9.687	8.0868	8.392	8.4282	8.4275	8.5703	8.2826		64.6719	1.2595	1.67773	1.67597	1.6661	1.63327	1.75783	1.65697	1.74497	1.5245	1.46683	1.54427	1.0892
64.9464	9.1715	9.2541	9.4432	9.9325	9.7875	9.6945	8.0949	8.3787	8.4117	8.4395	8.5724	8.2998		64.9214	1.2627	1.68057	1.6805	1.67023	1.63613	1.76113	1.66077	1.7498	1.5273	1.46787	1.54573	1.0929
65.1964	9.1637	9.2538	9.4387	9.9197	9.7628	9.6974	8.1031	8.3715	8.3935	8.4465	8.5859	8.3168		65.1708	1.2667	1.6828	1.68417	1.67107	1.63947	1.7659	1.66617	1.75277	1.5305	1.4688	1.54943	1.0965
65.4467	9.1561	9.2533	9.4376	9.9119	9.7542	9.7027	8.1023	8.3779	8.3796	8.4625	8.609	8.3256		65.4208	1.2696	1.68547	1.68847	1.67623	1.6428	1.77113	1.67023	1.7591	1.5314	1.46967	1.55123	1.10003
65.6967	9.1556	9.2642	9.444	9.8943	9.7413	9.7164	8.1154	8.376	8.3633	8.4627	8.631	8.3489		65.6708	1.2705	1.68837	1.6937	1.68243	1.64743	1.7753	1.67443	1.7623	1.53445	1.47393	1.55297	1.1022
65.9467	9.1554	9.2693	9.4415	9.8823	9.7294	9.7205	8.1268	8.3809	8.3566	8.4585	8.6576	8.3668		65.9208	1.2737	1.69387	1.698	1.68747	1.65107	1.77953	1.67743	1.7652	1.5359	1.4763	1.55547	1.10417
66.1967	9.1679	9.2778	9.4525	9.862	9.7209	9.7354	8.1413	8.3792	8.3591	8.4607	8.6963	8.3861		66.1706	1.27703	1.69513	1.70223	1.6931	1.65553	1.78173	1.6835	1.768	1.54005	1.48	1.55777	1.10857
66.4469	9.1832	9.2831	9.463	9.8394	9.717	9.7335	8.1441	8.3882	8.3676	8.4688	8.7356	8.4153		66.4211	1.27947	1.6985	1.70593	1.6959	1.66067	1.78497	1.6864	1.772	1.53975	1.48317	1.55947	1.112
66.6969	9.1975	9.2968	9.473	9.8187	9.7184	9.7364	8.1535	8.3935	8.3583	8.4809	8.7714	8.4477		66.6717	1.2817	1.70287	1.709	1.70127	1.66267	1.78663	1.68973	1.7734	1.54065	1.4852	1.56187	1.11413
66.9469	9.2042	9.2975	9.4696	9.7995	9.7083	9.7425	8.1626	8.3938	8.3564	8.4683	8.7985	8.4767		66.9222	1.28553	1.70533	1.7132	1.70427	1.66567	1.78877	1.69333	1.77817	1.54475	1.4887	1.56533	1.1187
67.1969	9.2147	9.2992	9.4803	9.7837	9.7048	9.7479	8.1694	8.3855	8.3427	8.456	8.8456	8.4975		67.1728	1.2887	1.7093	1.71757	1.70893	1.6708	1.7949	1.69647	1.7846	1.5488	1.49273	1.56893	1.12297
67.4469	9.2324	9.3148	9.483	9.7714	9.7026	9.7567	8.1794	8.3902	8.3542	8.4537	8.8891	8.5239		67.4233	1.29027	1.71327	1.72107	1.71233	1.6754	1.7983	1.70113	1.78767	1.54925	1.4953	1.57037	1.12563
67.6969	9.2418	9.3241	9.4976	9.7573	9.7067	9.7692	8.1949	8.3843	8.3547	8.46	8.9397	8.5492		67.6739	1.2939	1.71867	1.7241	1.71747	1.68023	1.80357	1.70457	1.79093	1.5512	1.4972	1.57183	1.12947
67.9469	9.2432	9.331	9.501	9.7472	9.6933	9.7702	8.2116	8.4012	8.3665	8.4737	8.9891	8.5574		67.9244	1.29727	1.72193	1.726	1.7217	1.68427	1.81017	1.70943	1.79583	1.5539	1.50117	1.57507	1.13243
68.1969	9.2601	9.3433	9.5153	9.7348	9.681	9.7718	8.2265	8.401	8.364	8.4805	9.0425	8.5755		68.175	1.3022	1.7273	1.7322	1.72727	1.68817	1.81543	1.7128	1.79797	1.55765	1.5024	1.5763	1.1355
68.4469	9.2727	9.3465	9.5205	9.7114	9.6773	9.769	8.2372	8.3931	8.3516	8.4891	9.0915	8.5924		68.4256	1.305	1.72833	1.7372	1.73253	1.69263	1.82143	1.7184	1.80263	1.56	1.50433	1.5805	1.1403
68.6969	9.2802	9.3623	9.5305	9.6997	9.6687	9.7764	8.2444	8.3929	8.3366	8.5022	9.1409	8.6065		68.6761	1.30507	1.73413	1.7409	1.73693	1.6942	1.82503	1.72233	1.80337	1.56385	1.5056	1.58367	1.14113
68.9469	9.2921	9.3676	9.5462	9.6839	9.6636	9.7743	8.2571	8.3926	8.3365	8.4943	9.185	8.6351		68.9267	1.30757	1.73753	1.74443	1.74227	1.69703	1.82917	1.7245	1.80637	1.56855	1.5074	1.58423	1.14497
69.1969	9.2969	9.3749	9.5442	9.6789	9.6628	9.7681	8.2829	8.4033	8.3312	8.5012	9.2283	8.6584		69.1772	1.31087	1.74187	1.7487	1.745	1.69983	1.8333	1.72743	1.8105	1.57085	1.5094	1.58427	1.14727
69.4469	9.3093	9.3717	9.544	9.6666	9.6579	9.7684	8.2815	8.3975	8.3105	8.5021	9.2779	8.6764		69.4278	1.30987	1.74573	1.7499	1.7446	1.70557	1.8359	1.72813	1.81347	1.5726	1.5114	1.58733	1.15067
69.6969	9.32	9.3885	9.5511	9.6579	9.6409	9.7667	8.2903	8.3918	8.3204	8.503	9.3271	8.6826		69.6783	1.3116	1.7475	1.75147	1.74887	1.70867	1.83933	1.73167	1.81513	1.57675	1.51677	1.58907	1.15207
69.9469	9.3203	9.403	9.5541	9.641	9.6294	9.7678	8.297	8.3866	8.3217	8.5116	9.3703	8.6994		69.9289	1.31487	1.7512	1.75613	1.75293	1.7096	1.84087	1.7345	1.81803	1.5791	1.52043	1.58997	1.1548
70.1969	9.3285	9.4252	9.5448	9.6241	9.6165	9.7698	8.3015	8.3845	8.3145	8.5012	9.4228	8.7112		70.1794	1.31923	1.7508	1.76067	1.7575	1.70977	1.84467	1.73593	1.8207	1.5796	1.52443	1.5922	1.1582
70.4469	9.3365	9.4373	9.5549	9.6245	9.6103	9.7677	8.3036	8.3825	8.3157	8.4941	9.468	8.7154		70.43	1.32233	1.7551	1.7618	1.76163	1.71297	1.8467	1.7404	1.82747	1.58495	1.5269	1.59297	1.1609
70.6972	9.3474	9.4544	9.5739	9.618	9.6058	9.7725	8.3249	8.3861	8.3138	8.4914	9.5137	8.7421		70.6806	1.32353	1.75687	1.76617	1.7639	1.71693	1.85437	1.74543	1.83017	1.5861	1.5289	1.5944	1.16337
70.9475	9.3615	9.476	9.5912	9.6131	9.5996	9.763	8.3347	8.3825	8.3041	8.5035	9.5582	8.7546		70.9311	1.32557	1.76067	1.77187	1.76833	1.71917	1.85957	1.7497	1.83277	1.58635	1.53103	1.59647	1.16363
71.1975	9.368	9.4941	9.6155	9.5999	9.5909	9.7618	8.3425	8.3753	8.297	8.5043	9.5893	8.7678		71.1817	1.32733	1.76687	1.77437	1.77117	1.72273	1.86257	1.75073	1.83503	1.5937	1.5319	1.5956	1.16777
71.4478	9.3839	9.528	9.6466	9.5922	9.589	9.761	8.3431	8.3715	8.3015	8.4806	9.6293	8.7844		71.4322	1.33167	1.77037	1.77823	1.77697	1.7251	1.86803	1.75767	1.83913	1.597	1.53823	1.59797	1.1728
71.6964	9.3976	9.5518	9.6742	9.5792	9.5842	9.7601	8.3519	8.3584	8.3092	8.4724	9.6721	8.7966		71.6828	1.3352	1.77383	1.78213	1.77917	1.72957	1.87257	1.76113	1.84277	1.59655	1.5429	1.60087	1.1779
71.9464	9.4103	9.5769	9.7286	9.5727	9.5847	9.7591	8.3611	8.3462	8.3081	8.4728	9.7031	8.8172		71.9333	1.33793	1.77417	1.78643	1.7819	1.7342	1.8757	1.76383	1.84533	1.5975	1.5484	1.60293	1.1821

## Sheet: Figure 2b
Figure 2b
Phase	WT			DMSXL
G1	41.17	51.06	47.28	50.38	46.15	52.85
S	9.35	8.99	9.07	9.22	11.92	11.37
G2/M	22.69	23.25	23.37	22.74	23.62	21.41

## Sheet: Figure 2c
Figure 2c
DMSXO		Staurosporine
WT	DMSXL	WT	DMSXL
18.2	24.5	42.43	34.81
14.91	14.54	26.29	32.3
11.62	11.45	21.79	17.18
19.28	13.42	30.38	19.62
14.27	17.33	24.34	25.1
12.29	13.36	29.26	23.7

## Sheet: Figure 3a
Figure 3a
WT	DMSXL
225.5	161.6
231.9	205.1
189.8	153.2
163	201.9

## Sheet: Figure 3b
Figure 3b
WT	DMSXL
38.2439	17.8709
30.6559	26.3355
34.0054	25.4025
35.844	29.3909

## Sheet: Figure 3c
Figure 3c
Time (h)	WT				DMSXL
0	38.2439	30.6559	34.0054	35.844	17.8709	26.3355	25.4025	29.3909
0.75	40.6197	32.4034	36.4408	37.485	19.3221	27.9849	26.4873	30.833
1.5	42.6163	33.976	39.0639	39.6745	19.4898	29.0012	27.515	31.2758
2.25	43.9385	35.3993	40.7287	41.0102	19.5505	30.0287	28.3124	32.5216
3	46.4538	36.3792	42.3002	43.005	20.3956	31.5104	29.3536	33.9388
3.75	47.4298	37.6024	44.6044	44.5146	20.6706	31.802	29.5229	33.8589
4.5	48.8899	39.2491	46.2517	46.4754	20.7966	32.947	30.7422	34.5763
5.25	50.2121	39.9619	47.8704	46.7487	21.3899	33.5002	31.3008	35.6221
6	52.4402	41.1079	46.943	47.5902	21.7833	33.441	31.7846	36.4048
6.75	53.3353	41.8638	48.4258	50.0469	21.9403	34.7623	31.8525	37.419
7.5	54.1731	43.3476	50.8995	50.7338	22.2076	35.2328	33.406	37.6785
8.25	55.4038	43.7762	51.8438	52.1255	22.797	36.949	33.2981	38.4939
9	57.501	44.8466	53.5631	54.1013	22.8379	37.5301	33.7548	39.6154
9.75	59.3251	46.2157	55.4357	56.466	23.6562	37.0263	34.7517	39.8416
10.5	61.4245	46.8482	56.9228	56.3982	23.7048	38.6163	36.2762	41.4565
11.25	62.5555	48.7399	57.8431	57.2581	24.6306	37.9743	36.6751	41.6686
12	63.477	49.6287	60.2545	58.6608	25.1972	39.6182	37.8461	43.4763
12.75	65.2292	50.7934	60.5475	61.0792	25.0089	40.8765	38.6416	43.2627
14.25	68.3782	52.8198	63.6016	63.7167	27.3625	42.2718	39.4574	44.9162
15	69.743	55.706	64.7241	66.9099	26.8198	44.7847	41.9819	46.5461
15.75	70.3819	57.8949	65.9057	67.3572	27.5814	44.6105	41.1958	45.9346
16.5	71.9357	58.816	68.0864	70.6417	28.6974	46.3352	42.4655	47.2127
17.25	73.3519	59.6189	68.8889	72.1165	29.1995	47.8128	42.8004	47.7304
19.25	78.5125	65.1068	73.8659	76.9557	30.1962	49.6194	46.3574	51.3892
21.25	82.4502	66.6033	77.8891	80.7719	32.6074	53.0376	47.6095	53.3814
23.25	84.8938	72.0419	82.5086	84.5321	33.9607	55.9823	50.3303	57.4233
25.25	87.8865	76.2745	84.9068	87.6502	35.1343	60.1489	53.8492	60.2391
27.25	89.3942	78.1941	87.9779	89.3472	37.839	62.5981	55.9983	62.9966
29.25	92.4768	83.0247	89.3498	91.3138	40.5939	66.0129	61.3686	65.8429
31.25	93.7852	85.0248	91.4939	92.7655	44.0823	70.4882	64.4314	70.2709
33.25	94.8932	87.4035	92.9078	94.3411	46.436	74.5058	67.4194	72.7369
35.25	96.6157	91.6246	94.558	96.6786	47.7499	76.8021	69.0081	75.2077
37.25	97.0693	92.712	95.194	96.9936	53.2677	79.2454	72.7075	76.2119
39.25	97.051	93.7265	95.0382	97.5746	55.1454	81.3458	77.6814	79.0722
41.25	97.8832	94.341	95.8883	98.2788	58.8088	84.9683	78.492	81.4414
43.25	98.447	96.0636	97.1727	98.4523	62.1068	88.3068	81.6068	82.9803
45.25	98.5378	96.0789	97.4253	98.4517	63.9183	89.6942	84.7205	85.452
47.25	98.9223	96.9743	98.2549	98.9139	66.272	90.8337	86.0483	86.579
49.25	99.0534	97.3171	98.5473	99.248	70.3318	92.1448	88.0547	88.7889

[truncated: 55 more sheets: Figure 3d, Figure 3e, Figure 3g, Figure 4b, Figure 4c, Fgure 4d, Figure 4e, Figure 4f, Figure 4g, Figure 4h, Figure 4i, Figure 5a, Figure 5b, Figure 5c, Figure 5d, Figure 6a, Figure 6b, Figure 6d, Figure 6e, Figure 6f …]
